# Supplementary material for: Morphometric approach to 3D soft-tissue craniofacial analysis and classification of ethnicity, sex, and age
Source: PLoS One. 2020 Apr 9;15(4):e0228402. doi: 10.1371/journal.pone.0228402 (PMC7145022; doi:10.1371/journal.pone.0228402)
Supplement: S1 Data — (XLSX) [file pone.0228402.s001.xlsx]

## Sheet: raw data
ID	Ethnicity	Age	Sex	X 20-v	Y 20-v	Z 20-v	X 19-op	Y 19-op	Z 19-op	X 18-tr	Y 18-tr	Z 18-tr	X 9-all	Y 9-all	Z 9-all	X 8-pr	Y 8-pr	Z 8-pr	X 7-n	Y 7-n	Z 7-n	X 6-gb	Y 6-gb	Z 6-gb	X 5-me	Y 5-me	Z 5-me	X 4-enr	Y 4-enr	Z 4-enr	X 3-exr	Y 3-exr	Z 3-exr	X 2-exl	Y 2-exl	Z 2-exl	X 1-enl	Y 1-enl	Z 1-enl	X 17-tl	Y 17-tl	Z 17-tl	X 16-gn	Y 16-gn	Z 16-gn	X 15-pg	Y 15-pg	Z 15-pg	X 14-li
0001mwb12	white british	12	m	105.737	34.4169	52.5615	88.0065	-37.6619	-38.8108	-4.50126	43.5829	-68.8079	-87.4225	2.24027	17.1089	-95.1849	21.8292	22.8088	-67.7675	32.648	41.4778	-58.5758	42.2314	56.9612	-43.0478	53.7423	75.5597	-54.7719	57.9651	11.68	-56.1964	39.6265	23.4814	-59.2622	9.21672	43.7274	-55.1265	-13.0611	52.7584	-8.10191	-83.2584	8.43621	-106.922	-17.1568	-43.9892	-110.219	-9.90037	-32.5417	-103.713
0002mwb12	white british	12	m	100.328	43.6711	54.4899	94.4598	-26.6578	-44.7786	0.953684	42.1607	-76.9953	-89.8189	8.38151	20.8075	-96.0198	27.2894	28.2162	-65.24	32.6683	41.2268	-56.9741	38.1599	54.6219	-42.4174	43.7267	74.0156	-49.4296	59.0619	9.38998	-52.2621	40.517	24.9824	-56.8613	9.66922	43.188	-60.5394	-14.5254	54.5737	-13.8162	-86.4168	12.1417	-119.842	-14.2163	-40.4652	-122.752	-6.35783	-26.531	-111.03
0003fwb12	white british	12	f	86.2691	42.3612	57.0515	88.913	-29.5718	-38.709	-4.67926	37.0934	-74.5185	-83.6749	3.7787	18.4707	-93.0381	22.6054	22.2715	-60.9381	31.1272	40.229	-50.868	39.5627	56.7474	-30.5647	48.1457	73.808	-43.919	54.9905	9.03364	-51.2055	36.4867	20.365	-53.7092	9.81744	38.5473	-50.3084	-11.9122	50.6683	-16.3668	-84.259	11.0581	-111.388	-12.4243	-42.0779	-112.968	-6.7044	-32.0014	-102.082
0004mwb12	white british	12	m	90.0184	36.7202	54.9094	90.3701	-30.6845	-44.0643	2.47296	43.5061	-71.006	-90.641	5.94532	16.3917	-97.2953	18.4455	16.9866	-62.7871	29.4667	38.4493	-51.6756	38.8269	55.0125	-28.0257	47.5254	73.8893	-51.5714	50.6624	8.23729	-53.0917	32.0613	18.1736	-57.8389	9.67281	35.1178	-56.2644	-9.87629	48.0333	-8.73179	-78.0218	12.8553	-120.454	-16.4263	-39.4023	-121.314	-8.97635	-27.4676	-109.261
0008fwb12	white british	12	f	99.2881	27.4492	51.9655	81.7935	-31.0188	-53.1072	5.28363	40.0297	-67.1681	-92.4958	4.82897	13.7117	-98.9394	20.0452	17.9575	-68.4351	30.8551	38.8405	-57.757	39.8806	55.6559	-31.5647	51.6904	75.4282	-52.5837	54.6346	8.19148	-58.2021	37.3888	20.0425	-60.831	9.04429	41.3718	-57.4619	-12.1574	51.9022	-11.4885	-79.8384	20.0953	-109.475	-25.8758	-48.5313	-117.964	-14.2005	-31.6422	-111.03
0009mwb12	white british	12	m	107.831	26.1691	41.797	82.7059	-30.6517	-42.4592	-1.60497	37.2926	-66.9515	-90.0298	7.59442	16.0225	-95.8142	22.2232	19.7283	-69.1673	29.9025	36.8251	-62.6934	39.4199	52.6223	-46.4061	51.4336	75.4088	-53.7604	56.1516	5.21865	-56.8974	38.3381	18.084	-59.5949	9.70576	37.6092	-60.2163	-7.65243	48.9248	-9.6742	-75.1637	9.93431	-94.8761	-18.1299	-40.8651	-104.182	-9.60319	-27.3393	-98.3508
0011fwb12	white british	12	f	95.9606	27.8576	42.2033	95.1088	-21.3339	-39.7219	-6.32051	34.2157	-62.2576	-87.5081	8.09966	16.8285	-91.6527	20.3825	15.8239	-64.377	29.3426	34.3321	-54.6027	39.1088	47.8224	-33.0288	48.8099	67.6739	-50.1353	50.783	8.18841	-53.0686	34.9743	18.5306	-57.854	9.51337	38.9466	-59.1966	-7.69928	50.3781	-19.4391	-75.4363	16.4044	-101.284	-16.5629	-39.8897	-107.546	-6.31308	-26.4294	-100.488
0018fwb12	white british	12	f	96.1149	31.7645	45.9712	77.5334	-34.0304	-46.7806	-0.578486	37.1972	-56.7657	-86.058	3.97872	14.5736	-91.0887	16.4044	14.793	-65.8295	26.4653	33.2625	-57.8466	36.8748	49.2778	-40.3271	48.2516	68.4657	-49.3381	51.1737	5.40687	-55.7585	32.4157	18.2041	-56.8182	7.20625	34.4611	-54.5848	-12.1426	46.0384	-8.53532	-67.6676	11.1158	-95.016	-14.1591	-42.872	-102.535	-8.18302	-31.2363	-98.0689
0058mwb12	white british	12	m	85.9574	35.4527	58.851	85.7638	-33.0226	-45.1374	0.464773	47.3319	-74.9833	-93.8277	7.70536	17.4096	-100.558	23.2311	22.6955	-67.499	32.6861	39.774	-54.7543	39.8732	56.6332	-32.163	50.7025	74.1433	-51.0363	60.9619	4.70527	-56.6361	41.6955	20.8833	-58.9999	8.84728	42.9924	-56.3035	-14.5605	52.0944	-6.3536	-84.256	13.2091	-106.831	-14.1287	-43.807	-117.517	-6.26472	-27.8186	-108.723
0063mwb12	white british	12	m	92.0151	32.6789	46.385	85.0156	-28.9453	-39.6079	-2.85294	40.7002	-69.0185	-86.472	8.37289	17.0776	-94.4605	23.0855	19.0898	-66.6576	32.8254	37.1676	-56.2988	41.7081	53.2176	-36.8822	47.7423	73.427	-55.2895	53.6426	6.86077	-58.3111	37.8874	19.5214	-58.8163	10.9342	37.0883	-59.195	-9.87667	46.831	-11.0425	-81.0077	10.9914	-99.3774	-13.9017	-40.3635	-111.291	-5.70575	-27.3653	-96.5954
0064fwb12	white british	12	f	81.2952	46.7873	48.086	96.2009	-35.6668	-33.0703	-9.7596	42.1442	-69.274	-84.4653	7.84758	20.4046	-90.3044	23.8745	27.4348	-57.9168	30.0314	40.1819	-46.0299	36.7604	54.1151	-24.4523	45.9965	76.1489	-50.3408	56.6576	8.61226	-54.667	42.7062	19.9824	-53.7059	7.78486	39.3941	-55.4351	-9.59475	45.9085	-15.409	-74.7428	-0.323828	-100.415	-20.9011	-43.8644	-105.896	-11.5827	-28.2259	-102.534
0070mwb12	white british	12	m	79.7178	30.1407	49.2604	91.8531	-26.7634	-31.7907	-6.11944	42.0362	-74.9636	-87.2205	5.6265	15.5862	-92.3887	22.924	21.3821	-57.3335	34.832	42.8419	-41.6362	40.4499	59.8455	-16.3431	46.5458	75.6954	-49.6545	56.8823	9.02214	-53.1281	40.3891	19.3475	-55.3383	10.261	37.864	-53.8612	-11.805	47.8203	-14.3034	-82.5054	11.0396	-105.498	-14.085	-40.7253	-111.517	-6.38846	-26.1549	-102.63
0081fwb12	white british	12	f	95.7565	33.5531	51.5456	81.273	-31.0681	-46.857	1.45172	32.5249	-65.4271	-92.3149	3.74183	14.3029	-101.429	18.4726	17.7233	-68.3685	29.4707	37.7098	-57.3993	39.489	53.5442	-27.7394	51.635	77.0842	-52.0334	55.8407	5.1262	-57.4908	37.4226	17.3167	-59.4022	8.73463	38.5258	-57.1554	-12.5922	48.2121	-20.8098	-66.3905	14.6514	-101.478	-17.6925	-40.2397	-112.849	-13.0262	-27.4776	-104.483
0101fwb12	white british	12	f	84.3674	38.517	46.324	87.1338	-30.5308	-36.1545	-2.77129	40.2813	-67.2374	-82.2192	7.24854	18.2933	-87.2697	18.2754	16.0385	-57.1634	26.9012	37.7014	-52.1113	31.3603	46.6465	-35.5238	41.3	64.5482	-43.5034	50.3714	11.1967	-49.1457	34.2844	22.6663	-51.2562	7.36378	38.3972	-50.6347	-14.1671	46.8125	-14.112	-76.3771	9.42551	-99.4702	-10.0889	-37.1011	-106.909	-2.9564	-24.133	-96.8788
0104fwb12	white british	12	f	98.5174	31.6719	54.8959	86.217	-29.1846	-43.018	6.4221	41.5818	-75.2747	-94.4059	8.51081	19.3783	-104.22	24.8386	24.2624	-70.1633	33.9833	39.1001	-57.5827	43.1627	52.118	-41.2578	50.5845	68.3699	-52.5795	56.3577	1.9398	-59.036	41.8491	17.3017	-62.2895	9.11914	37.6155	-61.3296	-9.63549	50.2842	-6.35534	-88.591	11.12	-120.152	-14.269	-36.9562	-118.963	-4.08241	-23.6437	-109.155
0117mwb12	white british	12	m	107.025	21.8134	43.1296	83.1943	-31.5495	-46.9831	-1.27727	38.5601	-65.8904	-87.954	2.45408	10.1931	-94.9639	16.6254	12.2831	-66.0458	29.3278	35.8576	-59.3153	40.6696	52.839	-44.1447	50.3665	75.5229	-52.2112	54.2353	8.15024	-55.9478	40.0245	17.4715	-58.5208	6.82921	38.6019	-58.8153	-10.4985	48.7007	-8.2971	-74.172	15.3127	-106.877	-17.7613	-41.574	-109.487	-11.876	-32.409	-105.293
0122fwb12	white british	12	f	87.599	39.9657	53.9883	104.357	-35.5246	-45.3824	-4.42168	47.3405	-75.4955	-93.4553	10.7173	25.3444	-106.787	28.9379	33.7283	-61.3093	39.8969	50.3603	-48.229	47.2069	61.0893	-25.3285	48.9173	77.4005	-52.7045	66.7378	19.0173	-54.3003	49.6793	29.2964	-56.6673	18.3179	49.7484	-58.9646	0.166708	62.5909	-15.2671	-86.4643	12.6265	-121.774	-18.4275	-50.3462	-131.73	-7.18226	-31.8667	-122.738
0129mwb12	white british	12	m	82.0464	33.0939	50.9239	88.7108	-36.8996	-42.9346	-5.91356	39.1263	-63.2103	-83.0737	6.6566	17.8223	-86.9777	19.2283	18.5742	-57.914	30.1594	35.8366	-49.3953	41.1855	54.121	-30.8295	48.3028	68.9958	-44.9585	53.3297	3.03187	-50.8382	34.8827	18.7822	-52.4803	6.93928	36.5307	-49.4472	-13.2934	46.3015	-13.5329	-72.6569	10.6052	-99.4208	-11.8986	-36.6137	-104.467	-6.08881	-26.9659	-94.8451
0133fwb12	white british	12	f	91.7054	37.6496	48.5035	86.7381	-33.9994	-36.8973	-3.0869	38.8785	-66.3913	-91.2412	5.25378	17.2029	-97.2746	20.1997	17.1587	-63.9421	32.9171	41.9417	-52.2282	40.3718	59.0413	-34.631	48.2514	75.1435	-52.6836	54.7353	10.5419	-54.1547	39.7873	19.6282	-57.6506	8.61121	40.1497	-58.1244	-10.1282	47.608	-8.06907	-79.2923	12.071	-106.221	-13.7995	-41.816	-112.289	-6.57956	-27.259	-103.064
0137mwb12	white british	12	m	79.3643	38.0189	47.2696	88.0732	-25.8762	-35.4836	-2.68488	36.0769	-73.8834	-86.7555	6.44575	21.9634	-92.4835	23.0369	22.1953	-58.6335	30.2203	40.3734	-46.858	38.5711	54.6557	-26.5925	43.5469	71.0454	-48.5476	53.3519	9.29366	-49.9126	34.9784	19.5489	-55.1046	9.55014	39.4657	-55.0938	-10.7865	47.8438	-12.877	-79.906	5.05152	-105.438	-9.98047	-34.5898	-110.919	-3.46113	-23.0321	-103.672
0138mwb12	white british	12	m	92.8263	31.3837	56.4899	82.6493	-34.7208	-39.586	-5.06894	45.3748	-72.0145	-84.8751	2.88007	15.384	-89.7682	18.2935	17.4961	-55.6428	29.3718	38.5665	-45.3599	39.547	53.9877	-29.9863	48.0603	70.2667	-47.9989	49.142	4.53608	-51.5139	33.0797	16.7821	-53.2184	5.51755	37.3708	-51.9953	-14.5159	46.6927	-11.2605	-83.9107	14.9476	-99.8506	-20.2392	-42.3669	-107.547	-11.1297	-29.2202	-98.0161
1016mwb12	white british	12	m	79.2138	43.2028	62.1461	83.6487	-38.0338	-47.1947	1.01103	40.9918	-75.7989	-91.3148	3.48179	18.9238	-96.2902	20.604	18.4547	-64.126	31.2138	38.577	-50.4811	42.4302	58.1176	-26.3896	52.7535	77.8534	-52.7248	57.3793	6.5156	-54.1864	41.5208	20.1214	-62.7201	6.03692	40.1777	-59.384	-12.4626	48.3822	-6.64191	-80.1493	7.26659	-107.026	-15.2	-40.5275	-113.168	-7.92206	-28.0029	-110.693
1046fwb12	white british	12	f	78.6618	37.5426	66.1516	86.6288	-37.1266	-53.6309	-4.25356	42.9462	-75.4686	-87.604	9.40967	21.5311	-94.0281	24.8132	26.8203	-60.0721	32.9661	40.91	-47.9372	41.6145	59.0029	-26.226	47.0158	78.5262	-48.769	59.2587	6.60132	-52.9932	41.0987	20.088	-52.9413	10.7553	44.563	-51.6482	-13.2955	53.5921	-8.52727	-87.2029	16.7172	-109.804	-17.0627	-45.9637	-118.45	-7.55737	-33.2803	-105.35
1058mwb12	white british	12	m	86.7639	31.4992	48.9675	83.9323	-29.2581	-41.3898	2.82705	39.3383	-65.2177	-86.334	8.29693	18.4847	-91.1941	22.608	20.1382	-63.8091	32.5076	38.862	-51.5506	42.4164	55.6761	-26.0758	50.5797	73.6898	-48.5639	52.1307	5.71891	-54.3644	38.4414	18.9081	-56.1848	5.75338	35.2543	-56.8909	-14.7309	46.0537	-9.78459	-75.8715	11.3902	-104.287	-16.4528	-38.6003	-107.638	-7.8914	-25.3811	-97.4271
1084fwb12	white british	12	f	94.8178	33.9767	43.4193	88.6161	-25.1015	-47.0108	1.26885	32.0023	-63.1019	-90.4394	6.25784	16.4615	-95.9013	22.4042	20.4043	-66.2101	29.3042	36.9388	-55.7813	37.7873	53.322	-33.0358	47.4932	75.859	-49.3836	53.5596	8.22202	-54.5123	35.7334	18.3884	-59.1191	10.9846	35.8281	-59.0016	-9.76133	48.9902	-14.2054	-77.7826	10.726	-108.176	-17.5004	-39.3855	-111.278	-10.5942	-28.1967	-104.42
1111mwb12	white british	12	m	82.9748	30.9831	61.4455	77.8325	-25.0959	-46.3895	1.51227	37.5114	-73.5719	-82.2034	6.64608	18.2283	-88.8722	22.4498	23.7085	-59.4139	29.079	36.9263	-48.5249	37.3939	52.7632	-30.6713	44.9325	67.4752	-41.6734	53.2366	4.50034	-45.3339	33.6288	16.153	-51.1116	8.86061	37.8465	-50.4021	-11.3567	49.0638	-9.67367	-79.4189	12.6583	-105.538	-14.318	-37.3279	-110.633	-6.69939	-24.9477	-96.8688
1112fwb12	white british	12	f	92.2915	29.2097	51.141	89.1656	-32.5538	-46.7681	-4.95541	36.8288	-65.2147	-82.4716	8.45926	17.8163	-86.7613	20.2658	20.1962	-61.9858	31.3996	33.5756	-57.4355	38.6692	49.2644	-42.9468	46.9368	65.4028	-50.6088	49.0607	6.71567	-52.5225	32.9631	16.9014	-55.9198	9.02704	37.5137	-54.1754	-10.103	48.1385	-11.4352	-70.7745	9.14069	-100.024	-8.81662	-32.0817	-103.38	-3.39318	-21.6643	-93.8557
1120fwb12	white british	12	f	80.9574	36.2761	43.9642	78.6172	-33.504	-36.8129	-4.53754	46.4737	-65.6717	-77.1068	4.28688	17.6573	-82.8944	17.1375	15.583	-55.2471	29.2588	35.9285	-46.613	35.3953	46.8663	-27.8064	42.1162	63.529	-46.3587	46.4074	7.02761	-50.1118	32.3971	17.6151	-50.3911	7.56184	32.4312	-49.2165	-12.58	41.3033	-11.5007	-77.1505	13.1783	-97.357	-12.2084	-33.7361	-103.281	-5.23754	-20.7936	-90.8258
1122fwb12	white british	12	f	95.4687	29.9896	47.4059	76.1731	-29.9002	-46.352	2.43518	40.9801	-63.9163	-88.3309	3.90182	14.2043	-94.8438	17.8368	12.0266	-66.469	30.9484	35.9389	-56.5288	38.0928	52.7301	-31.4503	48.6175	74.2546	-49.1822	53.2498	3.50053	-54.4143	37.0979	13.2993	-58.1661	6.8656	39.0587	-55.5532	-11.7677	49.2726	-6.70443	-72.8364	11.3692	-97.4094	-20.2215	-42.6519	-108.068	-13.8494	-31.936	-100.112
1157mwb12	white british	12	m	77.8419	25.7706	41.2623	71.4211	-24.7966	-40.1672	-4.1641	33.4926	-57.4056	-71.2569	5.22196	15.0488	-73.968	15.3593	12.8566	-53.947	24.5938	26.2521	-47.4736	34.798	41.3376	-29.8992	41.928	58.4569	-43.4937	43.0021	4.2029	-47.3873	29.9105	13.5627	-47.8172	5.26317	31.9808	-45.6636	-11.5464	40.3018	-9.92894	-65.176	10.0304	-79.4634	-12.5331	-28.8084	-84.8593	-6.78291	-20.3106	-82.5165
1174fwb12	white british	12	f	94.3594	29.7716	50.6831	70.7301	-28.0781	-49.7456	2.42234	39.1796	-63.6295	-84.2879	2.63475	13.6527	-91.6486	18.1471	15.7151	-64.1103	26.2362	31.5712	-52.7955	38.0015	51.0993	-33.9062	46.1083	74.9164	-45.0403	51.7278	3.38679	-51.0842	34.8915	17.5419	-52.9788	9.7982	34.3198	-54.1195	-9.47359	46.7319	-6.7464	-70.4249	15.3155	-94.3054	-18.8147	-42.4802	-103.898	-13.2463	-34.4271	-97.3187
1175fwb12	white british	12	f	98.8436	25.7508	44.3765	81.5597	-29.3285	-38.2934	2.9587	41.9794	-70.8986	-89.9938	3.22797	13.6954	-99.0382	20.0648	16.3873	-65.9806	29.2971	35.8995	-57.8317	37.8098	50.8306	-36.6857	45.1005	73.6571	-53.7038	52.7887	9.38432	-58.5907	37.0241	18.5754	-59.2096	10.3316	34.9312	-57.2318	-7.08511	46.4361	-8.47321	-76.6847	15.3332	-100.143	-15.5805	-39.6433	-108.35	-8.12329	-26.7624	-102.875
1209mwb12	white british	12	m	90.2427	44.6371	73.2975	70.9888	-35.199	-54.1736	8.59423	38.9677	-68.7795	-94.6203	6.56662	15.797	-103.245	19.9698	16.3131	-71.1384	31.1192	43.0894	-60.2469	40.131	63.0591	-32.7102	51.4537	86.5171	-53.7922	56.4585	6.85567	-61.6986	36.5177	21.5493	-63.5117	10.3758	39.8675	-62.0482	-13.8902	51.8837	-6.49185	-81.0886	16.0232	-101.849	-21.3971	-55.2038	-110.75	-12.8034	-38.0072	-107.782
1261mwb12	white british	12	m	93.1964	35.4745	63.3673	97.2125	-34.5471	-46.8254	-1.44187	40.7474	-72.5089	-94.4054	10.8447	16.8803	-97.9527	26.7025	21.3002	-66.1554	34.2366	40.5402	-56.5237	44.9533	57.8233	-34.0088	56.9485	81.4681	-56.974	55.633	8.22562	-58.2747	40.2394	16.7051	-60.646	8.81923	41.5604	-60.6505	-9.17484	51.0033	-8.11306	-81.6477	9.46468	-114.097	-17.1555	-45.0251	-121.17	-10.3887	-32.7125	-113.145
1268mwb12	white british	12	m	77.4767	38.5581	59.8733	85.9078	-28.1759	-45.0781	-3.44044	36.2737	-72.1971	-83.7118	9.95022	22.2916	-89.9034	24.1634	24.5459	-58.4231	29.8643	40.5282	-49.9309	37.248	52.6364	-35.7469	44.5699	68.7566	-45.7956	52.8505	9.44911	-48.8064	36.3413	20.8578	-52.5148	11.8853	38.4249	-52.429	-8.47885	48.4868	-11.4071	-82.1481	10.1523	-94.5837	-12.1691	-37.027	-111.911	-2.12611	-21.2629	-101.05
1281fwb12	white british	12	f	84.5954	31.2763	45.492	70.4929	-31.4626	-43.8316	-1.45151	37.3427	-58.6563	-72.2741	3.74378	15.428	-77.7504	15.8753	15.4504	-57.6653	26.9689	30.8152	-54.192	31.6539	42.1793	-46.4638	41.1397	58.1715	-45.1331	47.3796	10.7023	-46.0827	35.8518	18.7151	-50.5246	9.35526	34.7719	-49.9572	-9.2695	43.3686	-10.3057	-73.3971	17.2093	-82.3283	-8.2327	-30.9496	-87.8447	-4.02941	-22.3387	-84.1736
1282fwb12	white british	12	f	94.7493	34.3444	49.727	81.6156	-36.7864	-41.962	-5.69029	35.6645	-63.8434	-83.0534	7.35352	17.574	-88.3203	20.4061	22.4997	-61.1182	28.3578	35.6926	-52.1829	35.4471	48.5272	-37.2977	43.9204	65.2444	-47.1989	52.3543	5.25098	-52.4379	33.4921	20.5943	-54.2715	8.52004	36.8948	-54.0199	-11.3058	45.6643	-9.58349	-70.0098	6.40888	-99.5233	-13.2975	-36.5327	-106.555	-7.65254	-23.7527	-97.1274
1283fwb12	white british	12	f	83.5414	24.2289	36.2641	74.1555	-30.8646	-37.2515	-2.44029	33.6143	-56.9662	-72.3277	6.39745	17.5822	-74.9691	17.5731	17.8683	-54.8341	22.129	30.7955	-48.4902	32.1858	44.691	-33.7739	40.9008	65.3743	-42.9993	47.9516	3.90047	-45.683	32.0917	14.9951	-49.0455	7.82979	33.4158	-47.8074	-12.2403	43.4988	-9.48257	-63.212	8.31917	-81.6693	-14.579	-35.4636	-89.1376	-8.67611	-25.3871	-86.4155
1284fwb12	white british	12	f	60.3578	33.4903	50.5168	73.9236	-29.1392	-36.804	-4.74881	31.3238	-62.3978	-70.2046	6.86364	17.4864	-72.7976	18.6516	19.6119	-48.7918	25.0696	30.8658	-41.0477	34.9936	44.4907	-22.257	40.7606	59.4328	-38.2918	47.0638	1.26192	-42.5991	33.0953	13.8359	-44.7762	5.80785	33.163	-43.3626	-12.1795	39.915	-9.17232	-71.4942	7.9714	-86.4055	-5.00434	-25.9032	-89.7369	1.81193	-13.445	-82.077
1292mwb12	white british	12	m	93.4476	32.5914	46.6623	77.6132	-37.0519	-38.0527	-5.80858	48.1565	-59.886	-82.0857	7.06358	15.4876	-86.8815	20.2143	16.317	-55.5876	28.088	32.4724	-48.7051	37.1568	44.2743	-36.039	47.0943	62.0412	-46.2132	50.2563	2.26194	-49.8256	36.3028	16.5642	-50.0941	6.33314	33.5089	-49.8097	-13.4417	44.6284	-7.71316	-72.4179	12.6339	-98.3461	-15.9721	-42.5415	-106.456	-7.87387	-30.8859	-97.1415
1296mwb12	white british	12	m	99.3684	26.7053	42.5539	92.2404	-35.7239	-39.2165	-9.0788	41.8944	-63.7885	-87.3738	9.1774	19.4969	-93.969	23.2773	22.7724	-64.3952	31.8498	38.0701	-57.2854	37.7635	47.1107	-41.2351	47.7857	68.4856	-49.9714	54.1524	5.96981	-52.1509	36.9686	19.458	-55.781	10.8423	39.0765	-54.245	-11.6301	47.6737	-16.1217	-79.8088	12.0889	-100.087	-13.2236	-38.8943	-107.676	-5.43769	-24.6893	-98.2087
1316fwb12	white british	12	f	96.5445	28.0907	48.9487	89.84	-36.1044	-38.8887	-4.62437	42.0107	-68.0256	-86.9639	9.47777	25.9459	-89.5193	23.1034	26.1513	-66.8709	29.1534	38.7174	-60.7616	34.727	50.1338	-44.7652	41.3825	68.3353	-53.0824	52.5953	8.52512	-54.842	39.5199	21.7478	-58.0252	9.70076	38.6577	-59.8342	-4.35717	47.8109	-9.99393	-73.3072	7.92388	-103.571	-16.5318	-39.3894	-108.647	-11.0117	-26.7129	-104.688
1352fwb12	white british	12	f	68.8102	35.6794	55.4475	90.2092	-23.6128	-39.6418	-6.15727	37.9192	-75.5814	-84.8833	11.4563	22.1971	-88.1477	25.8172	25.2506	-54.785	30.7196	38.0258	-46.7139	35.7023	54.7021	-25.9313	44.4305	71.8359	-45.2209	52.2621	5.85095	-48.84	37.2197	17.9663	-50.3378	7.05706	38.1846	-51.5215	-11.3035	49.3076	-12.3578	-83.1197	10.2162	-105.66	-6.88822	-29.3853	-112.174	-0.34677	-15.9254	-98.4825
1363mwb12	white british	12	m	51.444	32.5715	59.8366	71.9292	-32.3513	-49.7129	0.0596803	31.7658	-64.6194	-69.954	5.76343	16.4917	-72.576	18.5176	19.2623	-48.8995	24.2738	32.3542	-38.6083	37.9449	49.6098	-21.0697	44.957	62.601	-40.773	45.0589	2.81555	-44.2156	30.5772	15.4302	-46.8355	6.41935	32.6346	-45.7081	-10.2979	41.545	-10.4025	-71.1002	9.07837	-88.4043	-10.884	-24.7194	-88.4957	-5.9026	-16.7619	-82.5474
1465fwb12	white british	12	f	85.4159	32.6512	43.3445	85.7227	-22.3378	-47.5257	2.62206	32.5783	-61.2438	-82.8256	7.3644	18.2908	-88.0268	24.6384	18.5697	-58.231	29.698	36.6407	-49.4329	36.5237	49.8143	-27.6078	46.4558	69.004	-45.6785	53.1003	0.491976	-50.9438	37.3252	15.9534	-56.676	5.86061	35.8266	-57.0339	-12.8067	45.1811	-19.3044	-82.5595	19.1	-102.055	-16.7593	-33.7779	-104.041	-7.02722	-23.0372	-95.1127
0025fwb50	white british	50	f	84.4425	29.7972	55.5777	91.705	-30.8865	-41.7049	5.11067	46.0361	-73.5579	-96.0396	6.60206	20.3412	-106.267	23.0132	20.1597	-67.9501	37.2154	44.8398	-54.7647	45.4721	60.7179	-21.6146	52.5371	81.4773	-52.8636	61.2521	3.82307	-58.4483	47.8253	20.1279	-61.7681	11.1602	45.4314	-59.4108	-10.0723	53.1748	-4.18405	-83.8436	14.148	-126.055	-15.5375	-37.5485	-128.29	-8.43776	-24.5977	-114.778
0033fwb50	white british	50	f	107.581	33.093	50.783	85.3208	-34.2678	-48.9004	3.64036	46.2756	-68.5728	-101.995	4.57979	17.1906	-118.274	28.13	26.1192	-74.3151	38.2271	44.3628	-58.4553	45.9051	63.3279	-37.0166	54.5014	77.3212	-57.3715	61.2317	9.98491	-62.455	41.0769	23.0589	-66.2354	12.3366	42.4166	-66.0613	-7.82923	54.3177	-4.71011	-81.7334	14.2006	-122.2	-20.471	-51.5833	-128.878	-13.0648	-39.7621	-116.392
0034fwb50	white british	50	f	90.5063	39.0376	66.4561	84.158	-32.2899	-43.9819	-0.563101	43.8206	-75.9842	-95.1829	5.27477	18.8819	-111.542	27.9174	25.5203	-66.1475	38.0516	46.3735	-48.0609	49.3538	64.4852	-16.6323	57.5459	84.1879	-57.1191	63.5251	11.4122	-59.5078	45.0796	26.5058	-65.7118	11.3006	48.9835	-60.3274	-11.8156	57.4304	-9.03018	-84.1425	13.3664	-118.67	-22.9061	-48.5909	-124.802	-12.7894	-36.8866	-112.453
0084fwb50	white british	50	f	87.4556	38.7746	62.0616	88.7038	-36.5372	-50.3893	-5.55681	38.4129	-72.7653	-94.0954	6.51668	17.9047	-105.706	26.9257	29.5584	-62.5267	37.3548	46.5049	-47.8393	45.756	60.0349	-26.7762	52.9524	74.5021	-47.2609	60.9403	13.416	-52.9169	44.4288	27.3019	-58.0525	13.2842	49.4731	-58.383	-3.52637	58.5697	-17.5162	-80.07	7.45122	-106.32	-20.4625	-48.8168	-118.672	-11.6172	-32.8257	-107.615
0131mwb50	white british	50	m	86.9489	39.6973	58.5563	92.1166	-31.3661	-46.4632	7.2501	47.5095	-79.0075	-103.275	5.43551	23.1599	-118.465	30.7776	27.0252	-68.5255	39.2474	48.1016	-52.0237	47.7974	64.359	-17.1361	57.1694	86.4401	-60.5567	61.3749	4.84671	-62.4915	42.344	26.4379	-67.0609	15.082	45.1582	-68.8084	-10.7814	54.6901	-0.907927	-91.7015	12.3634	-142.357	-17.8539	-44.0519	-149.747	-7.45325	-31.2704	-128.615
0168mwb50	white british	50	m	88.248	38.332	52.5578	94.0956	-31.3475	-48.7307	9.78665	47.3707	-81.3963	-103.517	5.38549	22.8987	-119.208	34.4759	26.8691	-72.0394	38.8654	45.8458	-53.0812	48.4919	67.9936	-19.2251	52.071	90.6404	-57.7404	61.6493	13.2974	-59.8244	43.1002	24.5788	-66.1243	14.7604	46.6948	-65.6474	-10.9388	59.6225	-6.16984	-88.1123	12.0095	-126.036	-20.6537	-53.8317	-138.937	-10.1556	-36.8952	-131.447
0900mwb50	white british	50	m	94.4165	45.1729	50.91	84.6455	-40.9034	-61.5107	8.77477	49.3248	-69.8648	-98.3303	2.49152	13.7179	-115.451	22.8749	16.4808	-72.5521	37.3527	49.4703	-57.8707	43.9841	65.5678	-33.9823	51.4761	84.5842	-55.6144	58.8827	15.223	-58.7749	41.2516	26.5528	-62.8913	10.6508	44.2437	-63.3902	-8.92703	55.5583	-9.67765	-88.8665	21.3443	-127.525	-15.8211	-52.8669	-128.632	-10.0614	-41.6266	-115.402
0901fwb50	white british	50	f	78.357	48.3419	63.0793	92.4046	-38.7161	-48.937	5.72221	44.5637	-78.1304	-93.3596	6.69675	21.8527	-103.351	29.3056	24.3434	-62.7143	38.2558	50.3856	-49.1097	47.3155	64.0826	-22.5653	56.1565	80.8857	-48.2871	57.3472	16.621	-51.0734	42.4361	26.7882	-56.3242	11.4687	47.489	-57.751	-6.79385	58.1446	-12.0485	-81.3526	5.00001	-127.242	-14.2366	-41.8197	-126.43	-7.58289	-29.0891	-111.387
1028mwb50	white british	50	m	110.067	24.8587	43.6983	90.6216	-32.5469	-45.9296	6.47072	42.8566	-69.8429	-101.466	0.224429	15.7707	-121.31	20.2048	19.5219	-76.7132	37.2701	40.9463	-67.3822	47.3247	57.1377	-38.9458	58.6819	84.2595	-65.7429	64.5415	10.0463	-66.2191	44.6729	23.3639	-69.2597	11.8711	43.5124	-69.6834	-7.74619	54.8868	-6.60844	-83.2124	14.1448	-133.913	-18.1456	-42.5717	-131.183	-10.1166	-28.9884	-121.027
1048fwb50	white british	50	f	88.8345	37.2371	58.3692	104.606	-37.027	-39.1192	-5.16737	48.2815	-72.7494	-100.541	10.4836	21.3974	-112.916	26.8999	30.6628	-69.0519	36.4055	45.701	-56.4918	44.603	60.7342	-27.8316	55.0768	76.3777	-54.8128	64.9599	13.2406	-59.5999	42.4694	25.9765	-61.3432	11.1965	48.5924	-58.4067	-7.25024	58.9881	-11.4409	-81.4267	9.60617	-130.178	-17.6899	-46.6485	-136.405	-11.0984	-32.9021	-123.047
1049mwb50	white british	50	m	77.703	36.677	59.8863	104.354	-32.9587	-40.2602	2.57675	47.4116	-84.1331	-99.1588	6.46462	23.9851	-108.931	31.4363	31.1006	-67.9905	38.8405	46.9537	-52.1831	46.6801	58.555	-25.2851	53.1056	73.8391	-57.7616	67.4665	11.7881	-60.6833	47.9397	25.1188	-62.8963	10.1584	46.9978	-59.2379	-12.99	55.5447	-5.52981	-92.5022	13.4196	-149.247	-4.39821	-31.5926	-147.589	5.62888	-14.2739	-121.586
1050mwb50	white british	50	m	90.2682	44.8457	67.2444	93.8102	-41.8461	-53.1352	9.95683	46.7704	-73.836	-102.999	7.08401	20.2737	-117.508	31.9948	28.641	-75.7299	37.5018	44.935	-56.8883	47.7433	64.8342	-25.0073	53.211	85.0752	-60.4047	64.8516	7.18666	-64.097	46.1005	24.4059	-67.4053	9.00699	46.9589	-65.3937	-9.75552	59.1771	-0.218457	-90.0773	16.2671	-136.405	-15.231	-46.097	-144.458	-4.34239	-29.5525	-126.47
1051fwb50	white british	50	f	96.9648	43.7583	57.4725	103.194	-23.109	-47.7642	2.95912	37.0776	-75.27	-101.71	7.91803	16.8907	-115.782	29.2423	23.728	-68.8778	39.4841	44.469	-48.1524	50.1038	65.8633	-24.0289	55.0561	86.6329	-55.956	59.4187	7.074	-61.4425	43.9249	21.5242	-63.6463	13.5734	42.0175	-67.6198	-7.25304	53.9472	-16.5138	-87.7478	11.7495	-133.732	-13.4885	-44.5436	-136.562	-5.86219	-30.8716	-124.164
1082mwb50	white british	50	m	91.9598	33.1973	57.9761	100.274	-36.2909	-38.7838	1.48191	46.4588	-78.5288	-98.865	9.17065	20.3609	-115.314	27.0764	24.1274	-66.0971	36.1562	45.9569	-54.2557	42.1232	56.2309	-30.3292	53.5363	73.7369	-52.2078	63.3505	11.4254	-54.6716	42.9968	22.8717	-56.0502	17.9852	43.8822	-55.7166	-8.02687	57.4651	-2.80157	-89.1035	11.137	-132.647	-17.7823	-38.8362	-135.917	-9.67104	-27.9688	-124.243
1091fwb50	white british	50	f	73.3945	43.1396	60.0737	99.2523	-34.2831	-46.9162	4.12171	43.1798	-73.3403	-101.881	7.05795	23.7786	-115.287	34.42	29.3812	-64.543	36.4722	46.1247	-48.4204	48.1599	63.2413	-18.5525	53.0983	78.3161	-57.7491	62.6032	10.8229	-60.7581	44.4396	23.992	-63.0308	12.7338	45.7056	-63.8764	-4.91212	58.1564	-8.92238	-89.35	14.8294	-126.335	-9.96714	-39.657	-131.521	-1.79106	-26.3457	-127.435
1127fwb50	white british	50	f	92.1703	37.3016	60.4879	93.902	-36.1032	-52.2184	-0.265334	48.6334	-72.3795	-94.2419	6.9897	20.5283	-110.654	30.725	30.6731	-65.0156	36.8067	43.8518	-54.7058	43.3	56.66	-27.33	50.0335	79.4461	-54.5753	62.4721	8.92707	-60.7291	48.6189	23.7164	-61.487	11.1111	45.4158	-63.4438	-10.0417	59.4586	-14.8541	-85.8521	16.631	-119.083	-21.9569	-51.0449	-126.87	-10.5082	-34.8155	-117.73
1152fwb50	white british	50	f	94.9804	35.2504	54.1951	88.1192	-35.8956	-50.1801	6.21404	49.9202	-74.439	-91.4718	4.99158	21.6001	-107.221	26.791	29.0056	-66.9544	35.1106	46.8613	-56.4965	42.3027	59.0729	-32.467	51.4677	75.6226	-59.223	62.1866	12.2931	-60.1357	42.4629	27.0967	-62.014	12.3186	49.1832	-61.7976	-11.853	57.3753	-9.74777	-82.2104	12.2567	-120.9	-15.2398	-37.5129	-124.218	-10.2816	-28.4288	-113.413
1204fwb50	white british	50	f	90.3684	34.9199	55.3981	85.1024	-32.7043	-52.5429	3.1932	45.8651	-71.1145	-95.1493	8.26155	17.5751	-108.694	27.37	25.5757	-72.239	37.0604	45.4306	-57.8652	44.6101	60.292	-30.5533	53.7328	78.8782	-52.1474	64.7866	7.62077	-61.4864	44.5577	25.6053	-64.5038	11.1092	46.3287	-64.5293	-9.38937	58.4999	-5.34907	-84.4519	16.167	-123.745	-14.4157	-44.672	-125.013	-9.11464	-34.1324	-113.896
1217fwb50	white british	50	f	89.2927	34.191	57.4788	96.376	-18.3774	-42.0068	3.83361	39.0825	-80.9736	-100.06	11.8459	21.9105	-110.959	35.472	29.4016	-71.5042	38.5011	43.5421	-55.5884	45.7987	58.6488	-29.0652	51.7084	76.2644	-52.4602	60.8985	4.49416	-59.2006	41.7301	20.0226	-63.0618	8.44425	43.6372	-61.6103	-10.9445	56.8201	-6.58045	-89.0895	12.438	-132.283	-6.26735	-34.2111	-133.839	0.712894	-21.995	-116.269
1218fwb50	white british	50	f	62.7063	45.3599	71.1017	105.587	-36.5025	-51.3285	-3.48518	45.6363	-75.9938	-88.4775	10.4024	27.3875	-101.223	30.9706	36.4901	-57.825	38.6742	50.0136	-45.3594	43.6916	60.7379	-22.6443	49.3995	74.3944	-45.148	66.8195	16.2204	-48.5128	46.9839	29.9765	-50.8847	18.1932	50.967	-51.9387	-3.41054	61.8318	-12.8237	-86.2659	12.6102	-120.286	-14.9177	-48.0242	-130.244	-4.45446	-25.371	-119.579
1225fwb50	white british	50	f	95.038	36.9631	60.4962	91.2632	-35.1281	-47.3471	-3.1484	43.6398	-76.0245	-93.9642	4.99638	21.427	-110.338	25.876	28.3725	-65.5729	34.8295	46.8617	-54.3511	44.8925	63.1008	-28.0758	54.0633	83.4385	-58.1981	61.9892	10.6215	-58.8638	43.3739	24.2708	-60.0077	9.95108	45.8504	-60.8286	-8.96568	57.4982	-10.0993	-83.197	9.34442	-120.682	-19.3558	-49.8946	-127.394	-10.3489	-36.909	-118.09
1227mwb50	white british	50	m	74.0677	44.0579	65.0228	98.2642	-30.7926	-45.9319	4.98845	47.2464	-84.2372	-95.791	12.1202	27.9127	-109.822	37.9284	36.8171	-60.682	41.3165	54.4526	-50.0678	48.4768	66.9988	-22.5801	56.019	83.5089	-50.425	70.2824	21.3266	-52.0538	54.2863	32.4793	-54.7628	17.3136	56.8782	-57.6654	-2.75957	67.7658	-5.61468	-94.8202	8.90832	-130.171	-26.0451	-59.6692	-146.003	-6.44667	-32.217	-125.323
1242fwb50	white british	50	f	85.5938	32.7129	55.9888	83.6685	-28.8354	-51.2592	4.39491	37.0761	-67.9503	-91.2801	0.900125	13.807	-108.743	22.2489	16.3661	-63.6455	35.9946	47.2228	-42.4685	48.6915	66.6458	-18.8177	53.9428	81.249	-54.3622	57.7602	10.9833	-56.2347	41.9636	20.2076	-61.0588	8.88225	42.5926	-60.4898	-10.4256	53.1523	-7.39379	-84.0575	17.161	-110.298	-17.7174	-49.8764	-119.03	-10.6445	-37.7609	-110.767
1249fwb50	white british	50	f	95.7933	24.6429	32.0372	75.8205	-36.4365	-53.5033	-12.4491	42.7059	-62.4041	-104.112	11.5566	31.2373	-113.237	34.2309	37.4958	-70.9472	42.4964	54.2133	-49.7377	53.1344	76.0244	-22.9153	58.3465	93.3	-60.1149	70.9545	25.3135	-63.5185	51.331	38.5856	-66.6228	18.5762	57.8145	-66.2482	0.208926	65.5178	-24.3951	-72.2234	13.4872	11.0202	-51.6786	-69.5334	44.7327	-52.1499	-62.5843	-128.739
1254mwb50	white british	50	m	87.3827	42.3731	59.4305	105.816	-32.5474	-43.5869	2.44458	40.1387	-76.6188	-100.838	13.0077	22.0394	-115.546	33.8548	26.5336	-65.7919	40.692	46.8855	-50.9271	48.9517	59.371	-31.4232	57.2306	77.538	-55.144	64.7912	9.24	-57.5379	46.1987	22.8116	-61.2217	13.9662	46.1417	-63.0761	-8.23261	57.8126	-9.92179	-93.3096	12.4505	-145.604	-6.82079	-31.9499	-141.882	-0.208949	-19.2745	-124.689
1302fwb50	white british	50	f	94.8787	31.9017	49.5188	91.7023	-30.6938	-43.5324	4.37536	42.3334	-69.8361	-96.8317	16.9864	26.6622	-107.694	36.3689	32.0557	-71.2313	41.2113	49.8678	-60.1347	42.5789	55.811	-32.7656	52.0816	78.605	-51.8809	62.5671	14.0965	-55.0421	49.7176	28.0399	-59.9184	17.6795	49.7157	-59.3152	-5.60096	57.8801	-6.01594	-75.9151	10.6276	-123.582	-16.5723	-49.7353	-132.627	-3.46398	-30.7389	-117.517
1344fwb50	white british	50	f	94.8956	42.3949	55.1768	91.3141	-35.9901	-46.2174	14.6506	31.2062	-72.4972	-102.187	3.52479	19.6408	-115.892	28.4864	26.3283	-75.2755	38.5731	48.8319	-58.248	46.7078	68.4636	-22.3146	56.328	89.2802	-57.9298	62.8392	13.8604	-62.336	44.4903	27.3837	-66.3139	11.7232	47.1534	-63.9811	-9.3505	58.713	-6.85419	-87.3512	13.9313	-116.7	-19.253	-45.4203	-130.246	-9.58052	-31.7409	-117.96
1347mwb50	white british	50	m	97.448	39.5386	64.5561	97.296	-26.4712	-49.4336	5.57738	43.1235	-78.8735	-99.4173	3.69467	18.4341	-112.378	24.9712	20.7658	-70.4737	37.904	48.0716	-50.9774	46.9186	68.9765	-23.6433	56.7113	87.1177	-58.0879	62.9821	10.2642	-60.914	45.1363	25.1826	-64.8624	13.3594	47.4354	-66.6563	-8.61372	57.4539	-8.19098	-91.6318	15.2875	-140.752	-16.2488	-41.1189	-144.52	-8.57543	-28.9057	-126.163
1349fwb50	white british	50	f	84.3879	31.2262	73.681	92.7339	-30.164	-52.0195	0.704807	40.234	-78.0838	-90.218	8.01264	24.4106	-98.8012	29.298	27.5151	-63.0446	35.6338	42.1029	-53.6338	43.0614	54.8755	-33.0957	49.5837	68.2326	-50.4143	60.4729	6.94771	-55.0682	43.7641	23.5468	-57.854	13.1399	42.8552	-56.7724	-6.98287	55.6106	-8.11754	-85.506	17.8973	-129.932	-10.0994	-30.9708	-127.345	0.0809471	-17.7661	-112.782
1350fwb50	white british	50	f	80.5106	43.8587	56.0281	91.2474	-27.8115	-40.6185	2.96295	39.3589	-72.7855	-89.1899	5.08303	18.5917	-102.18	27.6987	25.1438	-58.9477	34.9087	42.9766	-47.3742	42.9583	58.72	-20.646	50.0613	75.7138	-50.4278	57.7502	7.69544	-53.5885	38.9608	22.9603	-55.3089	11.5246	36.415	-56.0188	-7.03471	50.7981	-11.2575	-84.6881	9.46164	-122.405	-12.2234	-34.3962	-128.927	-4.55769	-23.0318	-110.567
1355mwb50	white british	50	m	87.5765	46.5744	60.6483	103.298	-36.5522	-49.732	7.32398	43.0931	-78.7119	-102.112	13.098	24.0034	-112.939	33.3349	31.0702	-68.0586	39.4004	50.1503	-54.6213	43.3954	66.649	-31.4671	51.1189	77.5028	-54.3024	64.8113	17.7029	-55.1629	46.9004	28.7366	-59.1654	13.2145	50.3251	-60.4068	-8.25536	61.52	-7.0656	-94.6409	14.5537	-131.774	-12.9003	-44.864	-135.513	-5.96593	-31.7564	-126.154
1356mwb50	white british	50	m	85.7558	43.4635	56.0995	92.2852	-38.4922	-45.0031	9.65647	49.5396	-80.369	-104.911	8.41623	24.275	-118.84	32.8746	34.938	-72.1342	37.3021	49.6746	-59.3995	45.9776	65.0935	-30.1246	51.0384	82.6356	-54.3365	65.194	11.6458	-61.665	46.3982	29.0365	-64.4592	11.3609	48.461	-61.681	-12.346	61.6663	-4.73314	-95.5883	15.9341	-132.783	-16.3723	-49.1267	-138.021	-7.85048	-33.3702	-124.737
1357mwb50	white british	50	m	79.9798	42.1727	69.0541	93.3645	-38.4885	-53.3368	7.99866	47.3694	-80.3511	-97.965	7.8469	18.9241	-110.207	29.1772	26.831	-64.071	34.6937	44.051	-47.1832	44.8509	63.2914	-22.5085	54.557	85.9894	-50.9031	65.4267	8.56823	-56.7105	42.5034	26.3491	-63.1573	12.4272	46.9689	-58.812	-9.66109	58.6315	-3.47095	-90.4588	17.3601	-131.272	-22.5122	-50.8322	-138.688	-8.92836	-31.2306	-127.601
1358mwb50	white british	50	m	82.8352	33.3057	63.5465	94.9253	-27.4908	-45.3293	7.48877	40.414	-85.7049	-101.653	6.25476	20.8583	-117.186	30.732	27.9212	-69.5185	38.6747	47.2772	-55.6244	46.7328	59.9095	-26.3423	54.2285	76.2753	-48.4055	63.7822	5.89058	-54.3744	44.359	21.4636	-57.8413	12.7941	46.6648	-56.8508	-9.78346	60.0694	-3.39831	-96.7558	10.9867	-139.224	-6.09712	-36.4468	-137.459	0.377135	-22.3133	-120.417
1359mwb50	white british	50	m	93.6491	46.4278	64.6897	99.1547	-32.8806	-51.7657	2.15944	44.7004	-78.4234	-103.709	2.60935	22.0865	-120.683	24.6324	22.3908	-71.4288	38.614	47.4068	-58.2505	44.9022	63.9629	-32.5096	52.8035	84.9694	-54.5243	67.1193	12.996	-58.6947	47.0268	24.0163	-63.8096	14.1015	47.3905	-61.4712	-8.63111	61.2284	-12.2668	-93.3536	15.9426	-136.525	-18.6966	-47.5975	-140.486	-11.321	-36.2479	-127.199
1369fwb50	white british	50	f	107.931	33.7246	52.2913	89.3824	-38.3207	-47.0825	3.69391	39.1121	-68.7516	-95.3002	1.52328	19.2366	-113.633	23.2718	18.2284	-75.0012	34.905	42.6465	-58.6008	45.5734	61.2171	-32.8505	54.3256	79.5148	-64.1458	63.8515	8.95157	-65.9793	44.2175	25.0699	-70.6038	14.6976	45.5481	-67.9909	-10.797	55.261	-7.16303	-82.2611	10.5261	-122.046	-21.6542	-42.7458	-134.391	-11.4742	-29.3593	-115.019
1390mwb50	white british	50	m	100.883	30.2705	52.2645	97.5413	-34.7608	-43.0243	6.26978	48.6248	-79.745	-108.141	3.66632	17.4926	-123.557	30.0747	23.9412	-75.4523	39.8105	47.0998	-60.9392	47.2012	65.6514	-26.5832	57.5367	85.3459	-54.8364	64.6194	5.28053	-62.5168	42.9862	21.9334	-66.0591	12.3976	44.7343	-64.1207	-16.2413	56.9103	-1.09818	-88.6092	12.39	-154.137	-15.7453	-42.7784	-153.242	-5.30764	-23.7608	-131.451
1391mwb50	white british	50	m	104.156	31.9812	51.9609	90.1789	-36.818	-49.7477	4.25033	50.3921	-70.0356	-105.558	4.04533	12.3119	-121.475	26.7868	18.2137	-70.9771	44.1947	52.6694	-52.6724	50.7187	68.4031	-28.4914	56.5919	84.2408	-60.8295	66.5673	12.141	-64.4336	48.28	26.6101	-66.5202	16.005	49.1203	-65.5705	-3.88989	58.0247	-7.1508	-79.0441	12.6286	-131.893	-26.8645	-54.1604	-135.655	-20.8012	-42.6989	-124.829
1410fwb50	white british	50	f	103.671	26.959	43.511	85.7845	-31.3883	-39.6504	3.16509	43.7183	-73.3515	-99.2215	4.64628	21.381	-115.725	26.6745	25.8591	-75.2321	35.5564	45.5691	-64.6137	42.3355	57.8317	-30.9365	54.9851	83.7428	-61.1112	62.1844	14.9927	-62.4695	46.852	25.3523	-65.8238	9.94693	48.9597	-64.5238	-7.48597	56.2736	-3.79126	-79.5648	13.9153	-119.118	-15.8996	-45.8845	-125.567	-5.55307	-29.0161	-115.629
1428fwb50	white british	50	f	90.9077	36.0931	57.5292	91.3531	-15.4232	-41.0931	0.665144	35.8375	-72.5883	-86.6158	3.76227	17.1828	-99.6903	24.9474	24.9792	-60.3466	32.065	38.108	-48.8491	40.6843	53.8702	-23.9241	50.3065	72.3177	-49.6882	55.8761	9.98674	-51.6004	38.757	18.9813	-56.4762	10.7032	40.1663	-58.0316	-7.74412	51.5273	-16.6618	-82.864	10.9084	-123.029	-14.1418	-34.8905	-125.76	-5.4094	-18.3297	-108.853
1478fwb50	white british	50	f	106.291	30.7456	50.4162	83.0449	-29.8247	-52.1343	9.7855	38.1454	-66.9893	-95.0941	4.00948	14.8102	-109.077	26.2157	18.9471	-73.2215	33.4286	39.9753	-65.1863	39.8606	53.0849	-46.4628	51.4255	81.3723	-58.0855	59.6285	8.31081	-60.9328	40.8858	23.0443	-63.9991	11.8586	44.4031	-63.5286	-7.83247	56.4669	-1.18054	-78.7394	16.2304	-121.614	-15.9047	-42.0274	-129.16	-7.33	-32.8309	-110.308
1488fwb50	white british	50	f	100.573	34.8056	46.0189	84.6821	-32.514	-49.2055	7.87556	39.3445	-64.4857	-97.5035	3.50143	13.686	-113.983	25.3358	20.9359	-70.8436	37.31	46.5628	-55.2093	46.9803	65.709	-23.6771	53.9047	83.589	-52.8843	61.2952	6.02169	-60.391	41.5906	21.3602	-63.4859	11.6675	41.3522	-61.1274	-13.8041	52.0959	-7.7042	-82.1987	16.696	-117.48	-22.9534	-49.3222	-129.118	-13.0644	-38.6672	-116.358
1491mwb50	white british	50	m	79.7618	39.4697	68.2334	87.1873	-42.6683	-47.674	5.7115	46.2417	-74.2347	-101.72	8.53403	18.8814	-115.769	29.5649	24.4325	-67.7245	36.3719	45.4449	-50.7462	45.5763	61.0376	-22.3989	57.0775	77.273	-50.0928	63.6093	8.04308	-57.7891	44.087	25.7045	-56.9101	13.3294	45.7675	-57.598	-5.841	57.6561	-2.89171	-88.0259	17.6548	-122.625	-15.7157	-47.9492	-128.57	-6.13859	-34.439	-118.044
1494fwb50	white british	50	f	106.878	29.5982	41.0968	88.1572	-27.6145	-43.9229	6.53273	45.595	-68.1408	-99.5082	6.11963	18.2699	-111.512	26.7001	23.981	-71.4158	36.051	43.518	-61.9729	43.1962	57.7853	-36.4974	52.0412	80.2596	-57.9397	62.3963	12.547	-61.0681	41.9305	25.4997	-63.1878	12.9591	46.4839	-64.2504	-7.87347	58.2561	-7.45383	-80.5666	15.6797	-117.874	-21.0901	-49.0757	-128.472	-12.1035	-36.3936	-117.958
1497fwb50	white british	50	f	97.5958	29.287	44.4423	87.1744	-31.6727	-47.2008	8.32986	41.2301	-65.1303	-99.503	5.6159	21.3963	-114.328	27.4371	23.6137	-71.4089	37.4239	45.9718	-58.7432	47.8641	61.6519	-36.8183	54.4296	80.0713	-57.0635	62.3561	9.48752	-60.1942	45.3229	25.9643	-64.7482	14.4337	45.565	-60.756	-8.94107	55.9438	-3.94553	-82.2982	16.9212	-120.366	-22.8593	-51.8426	-128.054	-11.0672	-34.6549	-119.361
1498mwb50	white british	50	m	100.872	31.4559	61.0273	101.167	-32.3893	-54.598	4.62138	48.7418	-78.0773	-106.484	7.39395	22.9886	-117.88	28.5421	28.6112	-74.6793	37.5091	49.9873	-59.5068	48.8865	64.58	-37.1546	55.6464	81.0211	-62.062	64.94	14.6781	-65.2061	46.0519	28.1846	-68.9639	13.9562	51.6746	-68.5784	-8.73727	64.0786	-6.85869	-86.7426	19.5504	-148.945	-15.4597	-45.8836	-146.129	-7.06835	-28.8377	-134.106
1499fwb50	white british	50	f	92.3467	31.8983	57.6105	92.139	-25.6749	-40.2428	0.827637	38.6007	-80.0972	-95.3045	6.38837	23.6007	-105.907	28.5524	26.5265	-65.4395	36.3805	46.9946	-55.2441	44.4773	61.2325	-32.9934	53.5048	76.205	-53.473	63.4906	12.5149	-58.645	43.2291	24.997	-62.2326	11.3886	50.0105	-60.5458	-9.71153	61.0562	-12.5822	-86.3985	10.0573	-119.45	-14.0085	-41.3964	-130.812	-4.43438	-24.9518	-114.331
1500fwb50	white british	50	f	102.245	36.9547	52.8043	91.4145	-31.9869	-47.9701	0.943078	43.8028	-72.321	-105.442	6.92601	18.1814	-118.236	22.4929	19.9874	-73.7308	41.1129	48.7609	-57.4932	53.5389	67.2053	-30.8974	61.5336	88.1042	-59.7742	62.2756	12.7122	-63.5352	42.9493	25.5154	-66.4132	15.148	44.7419	-65.6433	-7.041	57.3783	-10.9174	-88.0686	15.253	-119.504	-21.5485	-53.8167	-126.192	-14.3847	-41.6309	-122.829
1508mwb50	white british	50	m	100.237	37.988	59.8678	97.9258	-38.5761	-50.1618	1.59268	52.7475	-80.1653	-112.818	8.98722	18.8184	-130.239	33.5405	27.4605	-79.5557	40.4499	49.0846	-65.4772	46.5202	64.4341	-37.2822	55.7209	86.2336	-58.3843	64.4369	8.12692	-62.7297	42.695	20.9732	-66.7729	11.9296	43.7637	-64.9828	-10.326	56.0267	-3.94488	-89.3377	19.1091	-153.27	-13.0358	-41.1788	-150.336	-3.34222	-26.8258	-132.603
1510fwb50	white british	50	f	91.0609	41.5694	55.4357	95.6111	-34.9517	-41.1596	-4.75663	46.7136	-71.2553	-92.0617	6.52535	18.2805	-101.307	26.7719	26.7825	-59.0535	34.3023	41.7207	-48.2244	41.8869	59.6162	-28.0635	51.5889	76.4386	-49.1951	60.7633	10.7626	-52.8295	41.1899	20.884	-56.8536	9.5061	40.5369	-56.3529	-14.809	49.8359	-13.5267	-82.0502	14.0482	-124.666	-13.2412	-41.9064	-125.609	-4.82956	-27.3763	-113.635
1516fwb50	white british	50	f	92.9335	41.7642	57.0158	103.023	-36.3777	-43.7367	-4.55746	47.2302	-73.5038	-100.469	9.35068	21.8982	-111.041	28.3387	27.1072	-69.792	37.2478	46.1284	-58.0261	44.6874	59.2996	-37.9563	53.0745	74.776	-57.1164	61.0016	12.1686	-59.6851	44.24	26.4001	-64.1703	10.8605	46.221	-64.8874	-8.72576	55.2893	-6.54978	-85.9353	10.474	-143.177	-8.8811	-36.7062	-143.393	-1.43774	-24.3119	-121.112
1518mwb50	white british	50	m	90.3099	39.563	58.7016	114.613	-32.81	-46.7506	-3.12525	41.8141	-82.9483	-107.302	8.92063	22.9876	-126.024	36.641	26.499	-69.0753	43.4389	52.9921	-52.9145	49.6212	69.3515	-22.8828	56.7315	89.4752	-57.0682	69.9956	8.62432	-61.2788	50.5084	26.3139	-66.1087	13.392	54.2813	-64.5503	-10.7954	65.1825	-12.4441	-93.7131	12.6026	-144.667	-9.43561	-43.1318	-143.388	-2.98579	-27.4816	-132.772
1519fwb50	white british	50	f	95.0761	33.0393	59.2249	93.1717	-30.8135	-39.9092	10.3924	48.2709	-78.6598	-99.6651	8.17202	20.6102	-109.541	31.8138	27.8635	-73.7653	37.4868	45.456	-62.1283	47.6814	62.4815	-36.4729	61.2726	80.5194	-57.6189	67.8878	14.0809	-62.1281	50.0694	26.783	-65.2977	12.2941	47.284	-63.4492	-11.9411	58.649	-3.83683	-91.4656	16.1139	-130.943	-18.422	-48.4624	-139.541	-9.26024	-34.5061	-121.664
0005mwb19	white british	13-19	m	101.071	29.6497	51.0555	83.2968	-30.4431	-47.2419	4.26404	49.0251	-66.516	-91.0905	7.32624	17.1109	-99.4668	22.7944	19.6073	-66.7954	31.3644	37.1781	-58.3002	37.8706	46.5144	-40.9083	44.8623	67.4385	-48.8753	56.7758	6.75102	-53.8015	38.9602	20.4666	-57.4851	10.7417	42.3546	-55.5617	-11.1632	51.2299	-6.76604	-77.6958	14.2225	-108.385	-20.423	-44.8755	-114.93	-10.0652	-31.8952	-108.115
0007fwb19	white british	13-19	f	100.002	32.4662	52.1248	78.0021	-35.3201	-46.0621	4.69414	38.6544	-61.9567	-92.5512	4.09646	13.8201	-99.9272	21.3658	16.6492	-71.1636	31.3155	37.8862	-60.6024	40.4783	55.9772	-38.7639	47.5515	79.968	-53.4546	58.1533	5.31254	-59.5881	37.2367	18.2746	-61.7581	10.6271	39.4255	-63.079	-9.08582	51.9114	-6.48054	-76.3882	15.8379	-112.834	-19.4461	-39.9816	-114.896	-9.64944	-26.3162	-108.955
0016mwb19	white british	13-19	m	89.9346	30.4442	52.0868	96.5178	-24.985	-52.5254	2.37101	33.3973	-72.2626	-96.3759	9.54438	18.3268	-101.219	26.1772	22.3956	-70.1538	31.0506	38.1623	-60.264	39.7479	53.0529	-37.8709	50.7469	76.6732	-54.1327	56.0976	11.0608	-58.5294	38.2907	24.5052	-62.3157	10.8613	43.3906	-61.2147	-8.51372	53.0241	-8.62332	-83.3799	15.4431	-114.293	-13.279	-43.4494	-122.614	-5.21332	-27.8557	-114.198
0017mwb19	white british	13-19	m	90.0428	36.1628	60.4623	89.6216	-36.8648	-49.1847	1.41035	41.0744	-77.0931	-95.4814	5.85311	16.8362	-101.664	23.5854	22.3603	-67.2588	32.7114	43.033	-56.6025	44.5866	59.7697	-33.133	53.4788	80.4709	-55.159	58.6365	11.7581	-60.6733	37.8026	24.121	-60.1121	11.0168	45.4805	-58.9423	-11.6687	56.6897	-11.1292	-85.5753	11.1686	-112.212	-13.6404	-41.9241	-119.393	-5.89715	-26.855	-111.196
0019mwb19	white british	13-19	m	83.2405	37.1358	63.4641	85.5391	-36.3	-38.5453	-5.74466	36.7349	-75.6316	-90.0284	5.5217	14.6939	-96.2326	18.7478	18.8187	-62.2098	31.4071	37.504	-44.7127	45.1829	59.2335	-19.9981	53.5902	77.147	-53.2529	53.8296	5.89429	-57.4359	36.8552	19.745	-59.3569	10.7303	36.1949	-56.2518	-12.8026	47.9749	-5.95793	-81.3782	6.52872	-115.16	-15.7918	-38.6541	-117.193	-8.15909	-25.8434	-103.889
0021fwb19	white british	13-19	f	94.8787	31.9017	49.5187	91.7023	-30.6938	-43.5325	4.37533	42.3334	-69.8361	-96.8317	16.9864	26.6622	-107.694	36.3689	32.0557	-71.2313	41.2113	49.8678	-60.1347	42.5789	55.8111	-32.7655	52.0816	78.6051	-51.8809	62.5671	14.0965	-55.042	49.7176	28.04	-59.9183	17.6795	49.7157	-59.3151	-5.60093	57.8801	-6.01597	-75.9151	10.6276	-123.582	-16.5722	-49.7353	-132.627	-3.46391	-30.7388	-117.517
0022mwb19	white british	13-19	m	111.604	34.8479	43.1464	84.3283	-28.8858	-40.6775	5.48154	40.8714	-67.0714	-91.2087	5.08906	16.7997	-100.586	22.5103	21.5572	-73.1769	29.5003	39.8037	-62.9769	39.132	54.0075	-43.2667	47.2458	76.6546	-55.486	57.7493	7.73084	-58.7409	39.1418	21.9856	-62.0566	9.07894	41.7761	-62.0759	-14.1165	54.0453	-7.3523	-80.4262	14.739	-115.153	-17.0645	-42.9868	-116.544	-10.2843	-30.0829	-103.506
0026fwb19	white british	13-19	f	91.9377	42.1483	51.5265	93.1279	-28.1703	-41.3315	-1.61143	41.0682	-71.2129	-93.118	10.1072	17.2602	-100.78	27.6113	22.7247	-62.4109	32.5061	40.2129	-52.7399	38.2866	57.7076	-32.2921	43.1914	78.4642	-48.9338	60.1259	8.14958	-54.5711	41.174	20.7415	-57.9401	11.1038	42.6524	-57.1213	-12.0321	53.4558	-15.3191	-82.6228	13.8541	-108.193	-16.2213	-43.4175	-121.06	-4.71335	-27.9734	-109.966
0027fwb19	white british	13-19	f	73.7751	38.9304	59.4572	101.522	-26.9096	-44.2283	1.42926	35.3134	-72.5398	-92.3269	13.4245	22.34	-98.0436	28.2527	25.8278	-60.5634	35.2796	44.036	-49.0692	41.4109	57.1757	-30.7645	48.9672	74.2339	-48.1453	58.4271	7.70172	-53.6083	39.9114	23.9379	-55.5167	9.48969	42.3055	-57.5568	-10.6458	54.1375	-11.6507	-86.8339	8.90682	-115.664	-9.03632	-34.3055	-118.588	-1.07268	-23.4779	-107.775
0029fwb19	white british	13-19	f	80.1126	35.0273	51.3156	95.9775	-25.7371	-38.2231	-4.74473	34.6121	-69.6218	-90.0209	11.4715	21.4406	-95.7373	26.7206	24.3468	-61.6587	32.1102	41.497	-50.4302	39.3401	55.2585	-28.4077	46.5452	68.6911	-48.2349	56.1757	10.9884	-50.1215	38.2699	22.8636	-53.1345	9.86741	43.0145	-55.3572	-8.02762	53.4218	-13.5158	-80.9088	7.65147	-108.218	-7.5382	-33.9753	-112.697	-2.59467	-23.2219	-104.937
0032fwb19	white british	13-19	f	98.3528	35.4665	47.5362	87.8567	-28.6319	-40.1039	3.06613	38.7671	-69.9817	-99.538	6.08633	17.8448	-109.058	26.0223	22.4507	-67.2309	32.2309	44.2436	-55.8514	42.7862	59.4715	-37.5303	50.5025	74.5826	-50.7835	59.0287	10.7413	-56.3679	37.8662	24.9121	-59.603	11.01	42.0129	-59.891	-11.6374	56.5868	-10.4605	-84.911	10.5501	-112.493	-14.9853	-44.0784	-121.403	-9.52078	-32.4799	-115.553
0035mwb19	white british	13-19	m	92.9135	37.8325	57.7322	81.4998	-33.5514	-44.3524	2.73716	38.8046	-65.9045	-91.5724	8.01924	18.7631	-97.6403	24.6237	24.9611	-66.0011	31.1408	38.3826	-52.9485	40.6949	55.2804	-32.9686	52.2272	74.564	-48.4964	55.0596	6.15482	-54.4028	39.2147	21.3213	-56.2273	8.92192	41.498	-54.5391	-12.1967	51.6591	-5.60666	-79.2439	9.65151	-111.358	-18.4042	-44.0863	-115.68	-4.59905	-23.6208	-108.668
0037mwb19	white british	13-19	m	109.563	32.3238	48.5085	85.583	-27.8485	-41.314	-2.08927	44.3055	-73.9241	-95.8286	1.66257	12.3048	-106.385	20.5396	18.9693	-65.3658	31.8224	41.322	-52.6218	44.5412	61.2715	-30.9782	52.4507	79.6851	-52.2516	57.9258	6.03078	-58.0778	37.3291	21.3287	-60.1918	10.0931	40.7933	-60.9516	-12.1445	53.729	-8.44483	-81.9782	12.0821	-120.262	-17.8683	-47.3595	-124.33	-10.0435	-32.905	-112.938
0040mwb19	white british	13-19	m	103.802	38.2195	55.4566	82.3035	-25.5624	-44.8081	1.6878	38.5383	-73.0997	-96.6978	7.50586	14.6195	-104.204	24.3169	17.5126	-69.5086	32.4543	39.9117	-54.4281	44.8682	58.1532	-27.0624	54.7497	83.8998	-51.6137	58.0082	5.95237	-56.483	39.5399	20.7539	-60.355	8.35941	41.9628	-59.693	-12.3951	53.1649	-7.00525	-85.0042	10.5489	-109.653	-24.6921	-53.6286	-120.021	-19.1214	-44.5069	-111.322
0042mwb19	white british	13-19	m	86.8774	40.1956	62.687	90.4765	-29.1013	-51.1429	5.09964	41.1842	-70.3021	-100.609	4.86635	12.8034	-106.663	24.1613	17.2875	-68.7856	35.0717	39.8966	-52.063	41.7245	63.5207	-17.752	47.6624	83.3636	-53.7643	58.2662	5.57608	-60.6484	39.0391	19.215	-63.2035	8.02552	41.3222	-62.0446	-12.8792	52.9643	-10.3101	-81.2577	18.9966	-117.32	-16.6082	-48.947	-126.052	-9.66153	-34.6668	-117.492
0043fwb19	white british	13-19	f	85.9429	36.8	63.2417	91.3519	-42.2226	-49.1928	-1.42376	36.2868	-73.8032	-94.2173	9.67449	21.6399	-99.8259	26.6031	26.9722	-63.2252	34.94	44.8327	-51.0696	43.4636	56.118	-30.8968	50.33	72.2563	-50.9279	60.2181	9.13307	-53.8951	44.3991	24.1346	-57.5137	12.5171	45.7105	-54.9958	-12.8212	54.1288	-4.68991	-81.6252	4.96572	-116.332	-15.6489	-41.6808	-122.76	-7.19651	-27.0217	-113.8
0044mwb19	white british	13-19	m	121.948	30.5113	39.3551	95.1392	-29.0201	-45.6248	-3.80751	44.8903	-69.8296	-104.125	6.70305	17.4072	-115.459	23.2846	19.787	-79.6982	32.6248	42.4216	-69.619	39.2987	55.3453	-38.3653	52.4453	85.4411	-63.6385	61.8012	11.9697	-65.2294	41.7748	22.3578	-70.6364	14.286	43.36	-67.069	-12.1053	55.6354	-15.0391	-80.0126	17.2199	-118.627	-22.3477	-51.3325	-125.046	-17.9964	-42.439	-120.316
0046mwb19	white british	13-19	m	106.348	31.8058	54.6088	82.1542	-38.6197	-49.8736	4.97276	45.6481	-68.578	-102.41	3.80041	14.6512	-119.121	25.772	23.0834	-73.0556	39.0557	46.1384	-58.7091	47.524	62.0508	-29.4001	58.1168	80.5137	-59.1727	59.7848	9.74094	-63.3392	41.2845	22.1288	-66.8943	11.0008	39.5995	-67.7345	-5.96234	54.4545	-3.38453	-80.8613	15.585	-119.649	-23.4953	-54.1851	-128.458	-16.4798	-42.1632	-116.975
0047fwb19	white british	13-19	f	80.503	43.218	59.0678	94.2501	-22.8277	-45.2705	2.89361	35.0893	-74.787	-95.4531	8.92028	17.3249	-103.387	25.9694	22.9807	-65.0982	33.1724	42.8746	-46.6986	44.1874	62.8679	-14.2588	48.9344	79.9066	-50.7504	60.5582	7.81164	-56.9839	43.8667	20.8183	-62.7229	10.3641	44.5844	-62.5634	-10.2499	56.6172	-18.1445	-93.1599	14.0552	-121.56	-15.833	-42.1783	-128.644	-5.06248	-25.6221	-112.869
0049mwb19	white british	13-19	m	92.7999	35.8209	68.5709	79.6035	-34.3767	-54.3964	6.67543	51.5491	-75.4902	-94.6798	5.7519	15.2868	-106.497	25.1505	22.8455	-67.6609	35.8192	42.0505	-55.9183	44.4054	59.9189	-29.4312	54.088	77.1584	-50.4459	60.642	7.05506	-54.5391	40.8581	21.2435	-58.3044	13.7451	42.7956	-57.8986	-11.1107	53.6832	-8.12316	-84.2755	19.1981	-120.739	-24.6366	-50.1037	-125.861	-15.0091	-33.6706	-111.772
0050fwb19	white british	13-19	f	102.342	39.0887	46.4416	90.6376	-33.7224	-37.383	0.499771	47.2355	-72.4394	-97.6379	7.07218	16.7617	-108.089	21.661	21.586	-71.5583	36.1801	44.9547	-57.4318	46.7639	62.3223	-30.2069	55.7857	82.2963	-59.7197	59.3869	4.97792	-64.5766	40.3063	17.3377	-66.2212	8.55918	38.8471	-65.0622	-13.085	52.435	-11.9395	-86.9188	12.3575	-128.948	-11.2854	-41.833	-131.936	-2.50636	-26.4061	-116.621
0053fwb19	white british	13-19	f	97.4228	30.2516	48.1593	76.4887	-30.1508	-53.928	6.11486	45.7126	-70.2974	-94.532	6.69351	10.1756	-110.701	23.4465	19.0197	-70.2082	35.4305	42.2195	-57.1353	46.5749	57.7259	-29.4049	53.8031	75.9519	-54.5884	60.2968	7.24493	-58.1224	41.6324	20.1124	-62.7482	13.5685	39.8956	-62.8995	-8.87883	52.3527	-8.66054	-84.4359	18.9607	-112.064	-21.1776	-49.453	-119.888	-12.2566	-38.5839	-115.157
0061mwb19	white british	13-19	m	102.774	33.2672	48.1745	96.1346	-34.0511	-47.0534	-0.459432	45.6562	-72.8551	-107.526	9.86779	19.0741	-117.695	28.8331	25.7584	-72.7678	35.0567	47.9447	-62.917	44.513	62.7381	-35.557	54.8262	86.3509	-57.7738	61.8613	10.7855	-62.8933	42.7724	25.0426	-64.3318	9.96936	48.5333	-64.0575	-9.0131	58.5662	-6.53557	-86.4811	15.1227	-126.847	-18.0269	-53.013	-135.765	-7.40605	-37.268	-127.435
0062fwb19	white british	13-19	f	80.7775	34.8676	57.1962	91.2001	-37.6981	-45.6845	-4.02555	37.1406	-71.6076	-89.0522	5.94109	21.422	-103.195	23.5895	24.0519	-61.6358	33.4414	42.4195	-46.3084	40.3867	55.2435	-27.7024	51.3855	71.8547	-46.814	53.0978	8.44608	-50.941	35.3065	22.0524	-52.7197	12.3505	39.5545	-49.3574	-12.4074	52.9888	-9.56054	-76.7985	5.02211	-116.335	-15.3681	-39.8182	-123.094	-5.6018	-24.5994	-109.453
0065fwb29	white british	20-29	f	114.819	26.0945	42.0086	84.993	-25.1278	-48.7362	4.3882	39.7077	-67.6202	-101.935	6.42593	16.7673	-112.265	25.7697	18.7914	-78.5499	32.822	38.9269	-67.6985	45.5488	56.8767	-45.2311	58.2064	78.9875	-55.1553	59.2668	4.16714	-63.3229	39.9023	21.6504	-68.9348	9.96886	41.998	-67.0477	-16.067	54.8038	-10.5492	-80.7754	14.7406	-112.346	-18.4304	-45.2003	-122.317	-9.21151	-32.6597	-115.924
0066mwb29	white british	20-29	m	104.576	34.5301	55.4589	94.3769	-32.1144	-54.483	7.29416	45.1878	-70.9513	-107.532	2.90538	16.6106	-118.161	24.3116	18.0221	-76.5611	34.4443	43.8594	-60.6671	47.3276	65.8955	-35.2998	56.4961	81.8142	-60.5672	63.1738	5.96343	-66.8199	43.9256	23.0343	-68.3382	10.4595	46.0401	-69.6115	-9.69253	57.6496	-6.49702	-84.0115	20.0216	-133.664	-16.8794	-43.1513	-130.745	-7.89589	-29.4268	-128.966
0073fwb29	white british	20-29	f	106.439	36.3698	54.2774	80.4693	-30.6382	-53.7754	2.74265	41.6782	-69.532	-98.4324	6.21162	13.9438	-112.206	23.6886	16.2636	-73.7354	31.7644	40.3694	-59.4798	41.7558	62.3151	-36.6047	49.3772	81.4999	-58.3928	59.4688	8.11754	-63.5475	38.3995	22.1034	-67.6512	11.1496	44.0018	-65.2177	-10.2271	53.6731	-11.7252	-83.6238	18.8586	-112.64	-17.7392	-43.6858	-124.608	-8.04949	-31.2892	-112.622
0077mwb29	white british	20-29	m	101.92	43.8715	63.2685	97.7849	-26.8759	-48.866	4.63524	41.5117	-79.5697	-106.756	6.38366	17.7331	-118.02	27.2281	23.132	-68.5002	39.976	50.2313	-59.1239	46.1182	62.815	-28.5828	55.425	84.7372	-54.2269	61.7788	11.746	-58.0788	43.147	23.6215	-61.0794	10.8354	46.446	-61.5458	-7.10105	58.3864	-14.6708	-94.8799	15.4972	-139.215	-17.3325	-47.681	-145.826	-7.42271	-31.1828	-132.292
0080fwb29	white british	20-29	f	80.0308	36.3136	71.3553	92.4583	-33.5554	-52.4768	1.00189	44.6828	-76.1616	-100.476	6.00625	15.1728	-112.877	24.8687	22.3314	-63.5909	36.4724	42.7075	-40.6607	48.0612	65.5752	-14.9993	55.6733	80.418	-54.1141	59.2919	8.53727	-57.0554	38.9119	19.5663	-59.566	10.7376	41.3132	-60.01	-9.37215	52.5778	-5.95088	-82.1649	12.0875	-124.765	-17.9148	-45.7908	-129.216	-10.8614	-33.9537	-117.914
0083mwb29	white british	20-29	m	89.1169	35.1235	61.529	86.8929	-29.9808	-44.6119	8.02326	45.8507	-75.8723	-101.992	8.35323	14.9397	-115.229	27.6896	22.3692	-72.2726	37.5877	45.4872	-54.6774	48.4412	61.7428	-22.4277	56.8575	80.1319	-52.6031	62.5652	5.25723	-59.5236	39.7604	23.9102	-61.6757	10.9923	43.3431	-58.5705	-17.7801	58.3703	-7.39087	-87.6625	17.7373	-125.361	-22.1424	-47.9972	-129.97	-14.0062	-34.8745	-116.24
0085fwb29	white british	20-29	f	108.328	34.0577	46.1974	86.6567	-30.3041	-50.1675	4.00719	42.2159	-70.6122	-103.66	5.56313	16.9874	-113.974	20.9586	17.0227	-74.7347	35.6587	42.5721	-59.6162	44.6179	64.3835	-31.9228	49.0817	84.7928	-60.5492	61.833	6.38361	-66.4444	40.7781	20.4917	-67.4926	10.9458	43.8639	-67.7457	-8.71057	56.9701	-12.3192	-82.4754	15.9382	-114.366	-19.1948	-53.9547	-132.178	-9.0832	-35.4948	-115.965
0087mwb29	white british	20-29	m	103.164	37.8991	58.1942	93.2048	-35.2009	-48.3785	-1.54313	44.7416	-78.3498	-100.47	6.34403	19.8381	-116.973	27.7901	26.5048	-70.0584	35.374	47.5542	-55.982	45.2742	62.0652	-32.8072	51.6172	80.3072	-51.27	61.1787	11.5886	-54.0615	43.5015	22.8964	-58.8237	9.19563	47.1905	-57.8369	-10.3361	57.2662	-9.5033	-87.9429	12.0261	-128.174	-19.2812	-54.4814	-133.185	-11.3296	-38.5907	-122.793
0091fwb29	white british	20-29	f	88.2546	38.1363	53.7804	99.5723	-29.5804	-43.096	-0.303114	45.2283	-78.2979	-94.7751	8.67044	22.0164	-103.276	26.4566	26.6509	-65.6955	32.4604	43.1683	-53.323	39.1381	56.944	-28.5541	46.9403	74.289	-52.4303	59.3323	7.02463	-57.6897	41.3149	24.391	-59.8575	9.6328	41.6562	-61.1934	-11.5112	55.3623	-11.7058	-88.7459	12.2253	-126.774	-9.68633	-37.763	-127.816	-4.00085	-24.8639	-116.255
0093fwb29	white british	20-29	f	87.2021	32.5721	59.1977	89.0239	-32.3344	-41.788	-3.6626	39.6884	-74.9268	-95.5801	5.18442	20.0252	-106.422	23.6701	26.6985	-64.0947	34.8955	47.0985	-53.611	42.9776	58.6677	-26.8867	53.4709	77.9817	-51.2725	62.2931	9.33099	-54.9077	45.4304	24.7933	-56.7615	9.05241	48.2515	-54.6232	-9.63403	57.7391	-8.47706	-82.446	10.8731	-121.312	-18.7012	-44.8859	-127.99	-12.9885	-32.7564	-119.97
0094mwb29	white british	20-29	m	105.439	29.3054	41.6111	84.7682	-24.9247	-42.9501	11.7347	41.9327	-72.2128	-104.533	4.55985	11.4	-118.536	23.4745	11.0948	-72.8506	36.3085	45.1421	-56.714	49.2056	65.2229	-26.1215	60.1523	83.3881	-58.2796	59.3258	6.04908	-63.4624	41.0773	19.4446	-67.8598	10.5896	41.0367	-64.4915	-16.1712	55.1755	-1.9881	-89.1381	14.6762	-135.705	-17.0369	-46.2375	-135.132	-10.6842	-38.5657	-117.709
0095fwb29	white british	20-29	f	103.835	36.707	46.5174	87.4423	-30.4674	-44.1412	7.28932	39.2231	-71.7518	-98.6221	8.44609	18.5213	-108.462	23.6982	28.1855	-67.5893	36.1644	51.4383	-52.8103	45.9132	69.1107	-26.2998	57.6519	92.0544	-54.8385	67.6658	12.4971	-59.045	48.1374	26.4723	-64.467	11.8553	50.8218	-63.4786	-11.5042	60.871	-4.55366	-86.0827	13.5853	-121.321	-25.1383	-60.6992	-126.336	-14.9055	-45.8216	-112.48
0096fwb29	white british	20-29	f	82.3867	43.7201	60.2406	100.16	-36.7617	-42.0934	-5.03106	43.415	-77.3677	-98.868	6.94321	21.2208	-110.516	25.7574	26.7958	-67.3287	32.2576	44.5578	-51.097	42.9041	63.0257	-17.9436	53.3589	81.5033	-54.5273	62.4691	7.36858	-59.3922	42.7887	21.1236	-62.8821	8.3131	42.816	-59.895	-15.5064	56.2943	-12.8312	-86.2206	7.39516	-119.471	-9.37382	-40.8175	-127.238	-5.03985	-27.4182	-118.091
0098mwb29	white british	20-29	m	93.2277	40.0865	60.8453	104.239	-35.6014	-37.2138	-1.95143	50.2097	-78.8907	-109.382	5.54038	19.6331	-122.626	23.2773	27.2354	-73.3222	38.2765	50.4249	-54.8124	49.9207	66.2767	-20.6888	56.5367	83.2171	-57.8733	61.6975	9.67391	-60.0924	42.7276	21.2155	-62.9463	11.2049	43.5355	-63.1157	-10.7929	56.162	-8.63216	-86.9803	11.0957	-137.504	-17.6026	-48.0953	-141.914	-8.13047	-34.9358	-130.112
0099mwb29	white british	20-29	m	110.901	35.6642	56.2689	101.296	-31.0036	-48.4547	3.10361	48.2884	-75.5561	-111.917	6.43478	18.7705	-123.197	27.4453	24.8805	-79.2668	40.7926	46.9303	-65.9989	47.6405	63.1039	-40.5723	52.9976	80.9298	-63.7381	64.0136	4.81966	-70.0499	49.9241	21.4663	-73.5622	8.54493	47.9083	-71.4338	-11.133	56.4494	-8.36164	-90.9555	17.8118	-136.453	-19.446	-51.1578	-146.609	-9.61595	-36.5667	-134.256
0107mwb29	white british	20-29	m	90.5503	34.2856	61.965	94.2108	-35.4158	-45.8303	0.0235331	48.4309	-76.0641	-101.644	8.43822	18.9484	-116.381	26.5575	25.3681	-71.0742	39.6612	51.4038	-57.1833	49.0988	64.7665	-30.5479	56.8206	79.4565	-55.8665	62.9412	12.3089	-59.9292	43.8526	24.8561	-62.7298	13.268	43.537	-61.5219	-7.91201	58.3009	-11.8986	-92.8325	17.8505	-128.633	-15.6648	-45.7348	-138.808	-5.98306	-31.2133	-119.516
0109fwb29	white british	20-29	f	105.525	27.2524	44.2101	95.4818	-37.6543	-40.1097	3.20817	37.7676	-68.5484	-99.2516	10.1824	22.6666	-109.318	29.442	27.1525	-70.2545	36.9096	44.4905	-61.6717	43.8309	57.77	-43.1699	52.4862	74.8757	-56.9029	62.6602	9.55704	-59.6388	42.0768	22.9491	-61.9955	12.0801	46.4057	-60.4915	-8.49507	56.8035	-6.33024	-76.6117	6.75012	-120.753	-16.2924	-45.0714	-136.081	-4.13973	-27.852	-119.288
0120fwb29	white british	20-29	f	95.0289	35.7008	54.3905	97.5575	-35.3316	-41.0843	-4.08824	44.1865	-70.3046	-96.81	6.06058	25.626	-108.623	25.1062	29.5828	-70.8154	33.293	42.8639	-59.9844	40.4023	54.8108	-34.8286	48.2067	76.3599	-54.9293	60.3017	4.90803	-60.0974	43.9802	18.1155	-60.6274	8.76107	37.5892	-63.5688	-9.64744	50.7255	-10.3912	-81.1812	11.9368	-120.806	-13.1454	-43.8703	-135.069	-4.0429	-27.1386	-117.108
0121mwb29	white british	20-29	m	88.6661	39.1966	65.388	92.8256	-35.7687	-50.7915	2.85362	41.5411	-77.8968	-104.638	7.69602	21.0342	-115.46	26.6595	24.682	-75.7191	36.6567	43.372	-61.4074	46.1433	60.5266	-30.3126	55.3249	77.6427	-58.6697	59.593	3.46873	-63.6538	39.3946	19.8099	-65.5777	7.06271	43.9411	-63.0817	-13.388	54.7686	-3.50163	-88.8216	12.7078	-135.259	-10.4448	-40.4716	-141.537	-0.434588	-26.6802	-124.955
0124fwb29	white british	20-29	f	68.0962	39.2626	62.4276	97.0016	-33.6189	-42.4752	-1.02533	49.4049	-73.7296	-91.8953	6.21247	18.8137	-100.011	25.273	24.7927	-62.4197	33.2334	40.8504	-47.772	43.7067	54.9786	-20.3547	50.8497	70.8949	-49.5189	55.6659	7.67288	-52.1806	37.6985	19.2749	-54.5722	9.73435	40.2729	-53.6209	-10.3501	50.8409	-9.31352	-89.6226	15.0356	-119.01	-8.77487	-34.9113	-122.798	0.399551	-21.4948	-111.24
0125fwb29	white british	20-29	f	101.693	35.6456	54.4874	96.3334	-29.821	-45.0637	-4.24596	47.0997	-69.8377	-96.5515	3.37698	14.5064	-110.254	22.5986	18.3453	-72.3328	34.0058	41.4256	-57.3569	43.959	60.4036	-29.7961	52.9441	79.6955	-57.2744	60.3527	11.2371	-60.0987	38.3952	22.8855	-63.333	9.11765	43.45	-65.9135	-11.7151	56.9439	-19.8018	-81.7424	18.1297	-117.936	-17.2806	-43.413	-120.226	-9.74507	-29.6542	-108.981
0126fwb29	white british	20-29	f	100.456	30.4189	48.858	97.4702	-28.2707	-41.2737	-3.96625	47.2272	-70.1788	-99.2314	8.18693	16.1682	-111.933	24.9675	19.913	-67.6059	39.0948	46.9786	-57.5257	46.194	58.9808	-35.6902	52.6774	74.1064	-57.0257	61.8549	9.5514	-60.5331	43.3771	24.6113	-63.323	14.2305	42.6249	-62.4363	-7.28294	58.2179	-13.8655	-87.2211	15.6529	-124.139	-16.8312	-43.1182	-130.647	-6.17796	-27.8136	-118.28
0127mwb29	white british	20-29	m	92.7958	36.4835	59.7562	85.5048	-39.5556	-45.157	6.462	40.8706	-65.8524	-103.279	6.95491	14.9262	-112.251	24.5836	21.2891	-69.8452	35.2989	41.176	-62.5579	41.3811	53.9299	-15.9529	57.0521	86.8288	-59.4311	61.0155	11.1963	-61.1117	42.1476	23.3584	-64.3443	11.5402	44.4106	-65.4186	-6.64923	54.409	-1.2912	-75.8864	10.5307	-113.547	-24.8954	-55.8327	-125.097	-18.5252	-44.0856	-118.419
0128mwb29	white british	20-29	m	102.086	46.6064	53.2541	92.2417	-38.6472	-60.1322	6.86372	49.4686	-75.0272	-106.2	7.91303	20.3111	-119.582	28.4372	28.065	-77.6592	38.9953	52.8592	-61.9762	48.0808	73.5289	-37.1909	56.4787	92.238	-58.8246	66.1371	14.1239	-66.1669	43.1269	31.2736	-70.5977	18.0196	51.8055	-68.8918	-7.37257	64.2237	-11.3211	-89.0888	16.1458	-126.962	-19.0784	-55.6482	-134.418	-9.4741	-37.5118	-122.857
0141fwb29	white british	20-29	f	96.007	37.9496	57.7918	92.0774	-38.4761	-46.6463	1.39454	43.8614	-72.7387	-100.311	6.10958	18.0664	-108.787	23.7408	22.3919	-69.0832	34.4648	44.5793	-56.4387	45.5712	61.2493	-28.878	53.909	83.9814	-57.9431	61.4171	7.56835	-61.055	43.3955	21.4505	-62.0782	11.3628	44.085	-63.419	-7.43216	53.4824	-8.98213	-84.8489	11.1439	-119.502	-19.8863	-48.2364	-128.548	-13.4994	-36.4327	-119.213
0145mwb29	white british	20-29	m	100.288	35.9959	61.7185	95.043	-36.8182	-44.0209	-6.18467	52.9692	-76.636	-96.4768	7.82318	22.0508	-110.372	28.6603	28.815	-68.9887	38.3691	44.9535	-59.2954	48.591	59.2409	-36.2953	55.0212	77.5725	-56.0857	60.6831	10.1946	-57.9298	42.3532	26.0864	-60.9945	9.79623	45.9476	-58.5702	-9.10147	54.7136	-11.9466	-87.5818	18.6781	-131.966	-18.4373	-50.888	-132.773	-9.60346	-31.5034	-120.809
0146fwb29	white british	20-29	f	92.619	30.4393	42.7058	96.9067	-38.5078	-42.2065	-0.0679039	43.0265	-68.6717	-100.38	11.8691	20.0686	-109.968	27.4537	30.8417	-71.385	34.6058	46.3731	-60.6217	41.0635	57.0784	-31.6883	50.7829	75.7833	-55.5888	61.8745	13.7043	-59.5528	40.2625	26.2384	-62.0197	12.5968	48.9206	-57.8991	-8.70719	57.1023	-12.2418	-77.3444	11.4334	-112.954	-19.4947	-47.7831	-124.609	-8.04229	-31.5633	-118.51
0147fwb29	white british	20-29	f	101.589	35.5642	51.2431	91.7721	-34.6774	-48.4444	2.16559	40.3227	-73.0435	-104.396	5.98689	19.183	-112.558	27.7784	24.742	-76.4028	37.5193	46.1057	-64.9593	48.4931	67.8401	-28.1254	58.0689	85.0101	-59.7012	65.8635	9.73703	-64.6258	44.2957	24.6528	-68.5739	12.7203	45.8099	-66.8507	-10.647	57.2985	-8.21316	-83.1494	14.6733	-116.267	-17.1255	-48.6007	-132.747	-8.21624	-30.8382	-124.489
0148fwb29	white british	20-29	f	108.277	37.5783	40.7669	86.8234	-30.3476	-52.5708	7.98813	38.7721	-63.1901	-103.447	10.0035	15.9514	-115.25	28.972	21.1928	-74.1681	36.3429	43.6165	-65.088	44.3047	61.0527	-44.2651	49.7014	80.8228	-53.8321	63.2341	7.30793	-63.6686	41.688	22.4825	-66.502	9.2622	45.4641	-66.9323	-10.2688	55.5556	-7.46896	-83.2193	14.2416	-116.136	-19.1112	-48.9188	-127.295	-9.06213	-35.0733	-116.549
0149fwb29	white british	20-29	f	115.962	25.3268	49.9475	92.3175	-32.7438	-48.3144	-1.73306	44.911	-71.0715	-100.783	3.60779	14.267	-115.113	22.2484	17.6781	-78.6247	36.2212	43.2582	-68.8239	46.0577	59.0504	-43.9099	54.7798	80.1009	-60.8254	65.2341	13.5596	-68.0111	42.1193	26.459	-69.4455	17.0174	42.5029	-65.3123	-8.72932	58.2835	-4.91888	-76.6657	13.3185	-114.017	-22.2731	-54.6898	-125.867	-13.9655	-39.7842	-119.221
0151mwb29	white british	20-29	m	114.495	33.5771	56.6806	89.5905	-33.8257	-47.2623	6.92802	37.0797	-73.2228	-108.679	6.84052	13.0678	-122.224	28.7377	24.6457	-76.8018	38.2311	45.5926	-63.6324	45.9932	63.6084	-32.5757	57.4119	85.8597	-57.9319	62.5669	10.3972	-62.998	41.7841	23.735	-66.5602	13.7071	41.211	-63.9161	-9.85372	55.3699	-1.39118	-83.147	12.2044	-139.672	-19.5064	-50.2616	-137.615	-10.5594	-36.0518	-129.414
0155fwb29	white british	20-29	f	77.7313	27.2054	48.3316	75.3055	-33.3757	-55.2631	9.1044	38.5851	-66.0649	-91.555	4.5373	14.9054	-104.46	25.7482	21.2356	-65.7208	33.2568	42.6179	-52.8828	44.2576	58.3926	-30.5338	51.972	77.7206	-49.2392	59.9973	4.403	-57.7691	36.6745	23.6532	-57.7375	11.8044	42.3783	-55.4354	-12.5833	53.1967	0.322189	-75.2562	14.5845	-109.72	-20.4369	-48.2087	-120.122	-13.096	-35.2617	-110.777
0157fwb29	white british	20-29	f	102.071	26.4012	44.7805	90.3479	-32.0872	-44.3719	2.16153	38.9972	-68.0225	-96.6091	4.64563	18.5419	-108.556	24.2866	23.4748	-73.6587	30.2422	39.632	-64.8107	39.9669	53.4744	-38.9103	51.5668	77.0476	-55.9346	57.3029	4.82543	-62.944	40.1491	20.2367	-64.6647	8.19461	41.975	-65.3313	-9.06571	50.2267	-4.73822	-77.6305	10.0808	-125.043	-10.4419	-36.838	-126.471	-5.40175	-27.2645	-113.791
0159fwb29	white british	20-29	f	79.8654	36.969	60.7723	89.9252	-35.8655	-43.2466	-0.806364	40.7369	-74.861	-94.0132	4.93323	19.7661	-107.007	24.1898	28.6651	-66.4306	33.9756	45.6461	-45.5132	47.2762	64.777	-20.9562	55.7559	80.809	-51.6878	62.7319	11.612	-55.1168	43.4248	26.2227	-57.5369	12.9101	46.0226	-56.3768	-8.19906	55.2056	-8.14752	-79.4792	11.8689	-118.873	-19.1406	-48.3293	-123.465	-12.4531	-34.5167	-116.767
0164mwb29	white british	20-29	m	87.3313	38.7685	58.9607	100.275	-34.9862	-50.8342	8.77941	48.3151	-77.8434	-105.931	8.0744	20.5629	-113.81	28.802	24.8321	-72.8088	35.5017	45.7403	-60.8659	44.5738	62.5766	-33.9343	50.8542	82.45	-53.7559	61.6529	5.64781	-59.0555	42.3153	19.3825	-60.9268	8.58088	43.4162	-59.6349	-12.3821	55.8688	-5.24508	-89.586	14.8462	-134.508	-14.542	-44.2586	-139.742	-6.43419	-29.9336	-129.147
0169mwb29	white british	20-29	m	87.7277	44.0663	65.9295	98.8789	-31.5709	-50.6915	6.4565	48.3086	-82.6315	-101.519	5.96915	16.2773	-111.362	26.7088	20.7806	-69.3226	38.7262	47.0243	-56.3791	46.564	65.8457	-26.3078	55.2509	84.2377	-53.6473	63.7633	12.887	-57.4196	43.5165	24.4733	-61.9471	12.6257	47.9871	-61.7545	-6.6599	58.4603	-8.89168	-97.0893	16.4624	-135.819	-16.7466	-51.9418	-139.488	-8.35192	-35.7422	-119.539
0170fwb29	white british	20-29	f	95.8356	41.0166	54.4036	97.7131	-27.5848	-46.0315	5.6399	38.5961	-76.1235	-97.6187	7.95035	21.732	-111.152	28.6825	28.0016	-68.0121	39.2062	48.4583	-57.139	47.6493	63.0906	-36.2435	55.5637	78.8524	-52.2875	63.0361	9.32707	-57.6934	45.7593	24.9956	-62.7516	9.3411	49.709	-62.9132	-11.1631	59.4893	-12.9547	-91.5703	12.0048	-121.138	-9.62482	-42.1365	-123.123	-3.99347	-31.7093	-117.729
0171fwb29	white british	20-29	f	68.3237	51.6006	59.2272	102.125	-40.7963	-40.8474	-0.820007	39.5597	-75.8957	-93.8649	6.93557	20.473	-100.636	23.2084	28.7878	-59.5504	29.7301	44.1993	-43.5388	39.3248	60.9877	-13.0774	48.5402	78.7043	-47.2698	60.1463	5.48506	-51.5011	41.9497	17.99	-54.8992	5.13813	39.4819	-55.3398	-15.4338	51.4794	-11.0778	-85.8706	5.42841	-133.925	-4.18761	-23.9538	-131.644	2.3632	-11.9958	-110.051
0172fwb29	white british	20-29	f	83.6852	43.0528	58.7446	102.313	-33.6984	-41.8624	-1.67912	37.9162	-74.1888	-101.683	10.2259	20.9032	-109.724	28.6146	26.1952	-64.3854	36.63	47.8088	-52.0449	44.2477	62.016	-29.4865	47.7095	78.5891	-52.9808	61.113	16.4173	-55.6596	43.1067	27.7827	-59.4343	13.3158	49.6551	-57.6241	-7.52977	60.1417	-13.0827	-85.2175	8.23966	-129.568	-9.11302	-40.1154	-129.94	-1.79544	-26.606	-118.251
0174mwb29	white british	20-29	m	92.5139	36.1175	60.6749	101.869	-27.608	-46.7463	3.98941	52.389	-81.59	-102.724	13.4479	22.1891	-110.923	35.0566	34.208	-68.6606	40.6648	47.3242	-55.8249	48.3608	63.3412	-30.4595	53.1637	79.6961	-53.5342	65.7182	10.6344	-56.6508	46.4906	25.0628	-61.5132	13.0356	47.5855	-59.7551	-11.7104	55.4372	-9.98686	-94.9514	21.2909	-130.332	-23.1479	-56.5961	-134.22	-8.94058	-34.5838	-123.952
1035fwb29	white british	20-29	f	109.094	28.7012	46.9041	81.8842	-34.7514	-51.6895	10.3419	47.4686	-67.6029	-104.166	5.35998	16.9261	-118.503	24.675	19.7348	-78.6386	33.06	40.4748	-65.3903	42.2734	54.9877	-45.8847	53.7849	74.3626	-57.2274	60.6404	7.57834	-62.3931	39.7277	21.9863	-66.5349	14.9941	38.5929	-62.9553	-12.1091	53.5068	-2.93922	-83.3893	14.2121	-111.813	-22.7671	-47.1807	-129.473	-11.6613	-31.9857	-116.191
1041mwb29	white british	20-29	m	109.605	33.2727	52.9556	95.5494	-37.4377	-50.4248	6.29327	40.0983	-66.5758	-106.749	6.81057	19.1775	-120.04	28.9088	26.4327	-78.5482	39.0037	47.7475	-67.2201	47.8045	63.8238	-42.8686	56.2934	80.1747	-57.1493	65.7401	8.09779	-62.911	43.6845	24.3638	-66.5576	10.6979	47.069	-62.1229	-14.5774	57.3857	-3.34931	-91.2488	17.1084	-139.466	-17.5532	-48.242	-139.745	-8.94627	-34.9448	-125.606
1045mwb29	white british	20-29	m	117.981	25.9563	48.1158	90.5153	-35.5175	-45.7238	9.58086	47.6059	-74.4585	-113.535	5.96916	8.90507	-130.407	23.8206	11.7635	-82.5718	43.2107	50.6654	-64.8427	51.3279	69.5009	-34.1047	60.2458	90.4407	-64.5358	64.3016	7.05522	-69.5388	43.0394	21.5518	-72.2502	15.0757	40.2061	-68.2568	-11.6601	54.7739	-4.99487	-77.3284	14.456	-157.271	-22.2362	-57.2391	-144.264	-14.6329	-40.9312	-128.25
1055mwb29	white british	20-29	m	91.4228	31.9126	69.8873	95.0572	-27.8163	-50.7871	-0.446181	36.4392	-74.0101	-102.852	7.32421	24.8863	-117.06	31.3218	29.3445	-76.8124	40.0817	47.7287	-56.9683	50.8907	66.0022	-26.391	58.8032	86.0084	-55.7598	63.2822	10.8516	-59.9686	44.7349	27.5504	-61.6943	14.9098	45.9347	-60.7823	-7.67212	60.0029	-13.5089	-89.5061	17.2529	-118.18	-35.4191	-63.2447	-138.894	-15.5679	-35.4566	-123.539
1061fwb29	white british	20-29	f	98.1237	36.5063	44.7431	93.4562	-28.7848	-45.3129	3.38611	38.552	-65.104	-97.1124	7.95618	15.6844	-107.707	27.6276	20.7557	-73.4717	32.7734	41.578	-59.1285	41.4269	59.398	-30.8055	48.35	77.8227	-58.2586	58.1417	12.2491	-59.7991	40.5934	22.3754	-67.0965	7.7079	47.2418	-66.3554	-11.2995	54.5207	-14.2234	-81.9966	17.989	-118.45	-15.0136	-47.5569	-127.284	-6.5498	-37.5747	-119.648
1067fwb29	white british	20-29	f	90.2418	34.9547	61.5807	89.2666	-33.4507	-45.643	1.82628	37.3386	-72.6553	-100.125	6.32045	13.937	-112.041	24.9057	22.3298	-67.2212	34.7652	41.5505	-55.1464	47.723	60.3523	-24.9063	58.7987	82.7179	-55.3275	61.9879	4.14251	-61.9598	42.7253	22.3608	-62.6934	8.01923	44.5842	-60.8228	-12.468	55.9757	-6.59448	-81.3719	9.66109	-126.005	-15.0476	-42.6351	-128.417	-7.98673	-28.3481	-116.728
1106fwb29	white british	20-29	f	90.6248	36.8456	56.6398	93.2246	-26.2945	-33.8976	5.85443	41.3567	-77.6545	-103.304	10.8952	20.3623	-112.809	27.3544	28.4317	-69.8144	35.5912	43.0568	-55.0072	42.9525	58.5075	-23.5825	53.3634	75.5265	-53.563	59.6671	8.20272	-58.653	41.2985	22.5898	-63.3676	11.1159	44.6508	-61.023	-9.6549	55.0543	-5.51926	-89.2709	10.4626	-130.035	-14.7591	-35.7004	-132.961	-1.09892	-23.2046	-120.021
1162mwb29	white british	20-29	m	82.3285	41.0551	64.6566	105.053	-18.6486	-53.9356	-1.02217	36.4763	-80.6461	-104.615	12.9622	26.3771	-113.402	35.3537	29.892	-67.317	38.1702	48.9993	-54.975	43.534	61.7468	-19.2356	49.8387	79.0238	-50.8387	62.6102	9.23372	-55.7896	42.1117	28.2208	-60.3332	15.368	50.0017	-64.0434	-2.73915	63.7677	-21.6585	-93.4611	16.751	-133.191	-11.877	-41.7257	-138.009	1.08536	-25.6161	-124.841
1193mwb29	white british	20-29	m	92.1519	45.9912	67.7161	105.744	-39.6127	-46.4166	3.63059	44.9062	-79.3914	-105.379	5.30849	22.5612	-115.282	30.1983	31.871	-71.0371	36.545	46.8017	-56.6584	43.6126	64.1694	-31.4158	54.1438	82.6841	-56.8286	67.7167	10.2477	-62.1161	45.7627	24.5322	-66.2415	9.32247	44.9138	-64.5483	-11.9377	58.7416	-6.50505	-90.892	13.3259	-146.703	-11.6445	-40.1201	-145.745	-5.79134	-27.2097	-132.133
1195fwb29	white british	20-29	f	105.423	32.0895	52.1116	98.6813	-35.1711	-45.3373	-0.370305	48.6209	-70.6037	-101.523	3.8518	13.8107	-111.821	23.0015	21.1064	-74.1469	32.0559	41.2231	-66.0379	40.9316	57.7288	-40.8064	52.3036	79.7257	-56.1464	62.4597	9.63676	-62.9993	39.5478	22.5466	-64.7307	10.5007	42.2831	-62.6605	-13.2347	54.6617	-8.03829	-84.7517	20.6281	-128.811	-13.098	-41.6692	-131.406	-8.61354	-31.5915	-119.406
1200mwb29	white british	20-29	m	93.8658	40.0497	67.1493	94.119	-36.9596	-49.8165	5.68307	44.904	-74.3211	-106.231	9.23021	19.4168	-115.514	31.0871	29.3421	-67.3762	40.4117	51.4257	-55.2297	49.5385	62.6065	-24.797	58.3679	81.2204	-57.6242	65.7639	6.90788	-60.6603	47.6025	24.8364	-68.4038	6.22761	50.1312	-64.0279	-15.2083	57.2672	-6.75555	-92.6731	19.7527	-138.322	-21.5914	-51.8927	-140.364	-10.4102	-36.4948	-129.797
1256mwb29	white british	20-29	m	86.9149	44.6797	63.7633	95.9105	-23.7052	-43.8107	4.92696	47.8089	-79.7326	-100.221	6.21486	20.6295	-111.46	27.7852	25.5299	-62.3941	33.6632	43.6803	-46.3157	44.0231	63.549	-15.818	52.8862	80.1279	-48.9659	60.5271	7.84884	-53.6831	40.0119	22.1564	-57.902	9.15393	45.7615	-57.0874	-15.2288	57.323	-12.2308	-95.8002	17.3608	-134.863	-18.628	-50.2553	-141.806	-10.8223	-35.9875	-125.891
1266mwb29	white british	20-29	m	97.5313	37.0627	51.7099	96.2168	-32.5126	-46.3727	6.47725	44.3757	-76.128	-109.189	8.75739	15.0609	-123.878	31.9449	28.0165	-76.5948	37.1596	45.9151	-57.825	44.0641	65.9484	-26.0421	50.8825	86.8635	-57.2085	62.249	9.40703	-63.2337	43.0452	23.9799	-66.5768	14.383	43.468	-64.1595	-10.0222	56.8154	-7.10423	-93.4203	18.1701	-140.648	-14.2805	-50.4536	-140.882	-7.31151	-36.9763	-133.987
1272fwb29	white british	20-29	f	70.6547	36.2658	65.7442	101.923	-35.66	-55.0993	-6.10836	37.9651	-75.9207	-96.4583	11.5728	23.9061	-106.368	32.7792	31.1537	-54.3658	41.5236	49.8924	-39.1963	45.7514	62.3753	-13.0852	50.8566	74.8713	-48.9945	64.5432	12.4461	-52.8567	45.6925	27.2396	-56.6154	14.7087	47.5715	-56.917	-4.21525	59.984	-12.6522	-83.0706	8.33237	-131.738	-14.4163	-39.2195	-140.187	-4.80462	-21.7053	-123.492
1274fwb29	white british	20-29	f	100.644	37.2445	56.3849	92.3446	-28.6458	-47.1122	4.28489	36.9849	-68.0872	-96.7255	6.53937	16.2229	-107.449	25.7046	23.324	-68.5863	32.7453	39.9857	-60.1749	39.7047	53.6205	-14.1673	52.6499	83.7519	-56.8401	55.2096	6.49754	-58.7726	35.7718	22.4198	-62.7657	8.95641	39.5683	-63.0592	-8.7205	50.5505	-8.74986	-77.8986	13.4506	-119.072	-27.3415	-54.0912	-131.109	-15.317	-35.6787	-116.074
1275mwb29	white british	20-29	m	100.169	26.3837	52.4859	81.1653	-30.4991	-46.2008	13.2584	38.0083	-68.0097	-104.912	6.90932	14.9715	-118.648	27.3673	21.125	-75.4855	36.7871	42.1364	-65.8976	41.1906	58.1759	-29.9468	55.2374	80.8311	-54.9739	62.045	4.46468	-63.3628	41.1593	20.4709	-65.7471	12.2405	40.3894	-61.5415	-11.6831	52.9318	2.58403	-83.3765	12.3138	-145.249	-18.1979	-44.2418	-135.687	-10.0841	-31.8045	-126.889
1294fwb29	white british	20-29	f	83.346	40.0219	60.7488	83.3404	-35.4012	-39.9926	0.557912	41.8132	-73.3851	-98.1546	8.45857	18.1572	-107.629	30.0535	27.9266	-60.4237	36.8109	44.5601	-47.0848	47.1491	62.2368	-19.1936	52.9645	77.1497	-51.273	56.973	4.52382	-56.3366	40.2173	20.0816	-59.2842	11.086	40.2989	-59.5928	-10.549	52.0245	-7.86161	-83.5292	4.38028	-115.116	-14.1506	-39.1678	-127.46	-3.62969	-23.9777	-116.15
1303mwb29	white british	20-29	m	92.3369	37.8441	64.5754	113	-25.1749	-43.794	-5.41956	41.2998	-83.2227	-106.673	10.2963	25.0915	-123.34	29.8745	31.0087	-73.7589	39.5581	50.3404	-60.0243	48.9551	63.3653	-26.0515	56.0137	81.3615	-55.5935	63.4662	14.1898	-58.6781	45.9637	26.0521	-62.4305	15.4578	46.5706	-62.6982	-6.16723	59.0706	-14.8788	-89.8072	11.7429	-136.657	-9.59828	-44.4008	-146.728	-2.14546	-27.556	-127.567
1304fwb49	white british	30-49	f	76.8191	38.3698	64.1664	88.7217	-35.9616	-54.456	8.59625	48.0651	-74.1409	-96.8786	6.38094	18.2941	-105.702	26.6521	24.1564	-67.5375	35.3656	41.013	-48.1406	47.2852	63.1992	-19.045	52.3156	81.3301	-50.85	62.0905	5.84434	-56.5803	42.5409	22.251	-57.2574	12.8441	40.3995	-57.5398	-9.71265	55.5446	-3.88658	-84.8068	14.0263	-118.698	-19.7132	-47.8441	-129.193	-9.46378	-31.3909	-118.523
1305mwb49	white british	30-49	m	93.2689	44.3496	66.4031	100.664	-40.4283	-55.0412	-4.40594	39.0721	-71.8229	-102.732	6.21376	18.9544	-116.625	26.8031	22.6467	-72.6441	39.2541	48.2804	-53.436	48.8073	66.5489	-27.3813	56.6849	87.4658	-55.882	64.4815	10.9249	-60.0476	44.0651	27.2946	-62.9658	14.7111	48.5537	-62.8731	-10.007	59.7344	-12.8198	-81.3829	8.27176	-143.166	-17.1719	-48.7621	-140.637	-8.42208	-29.5076	-132.738
1306fwb49	white british	30-49	f	103.668	35.4302	56.4061	94.0417	-32.1554	-43.0175	-3.81119	39.4	-76.2158	-103.953	8.26947	19.2274	-114.624	27.7524	25.0921	-69.7063	36.4514	44.313	-55.6731	46.2402	60.5647	-25.68	53.2079	85.4662	-60.3501	65.3485	8.07363	-65.087	48.4883	24.0198	-66.9706	11.106	47.1089	-69.288	-7.791	56.1622	-11.2497	-90.3318	12.9144	-125.093	-17.3252	-48.108	-135.57	-8.54728	-31.6615	-123.997
1309fwb49	white british	30-49	f	90.0499	38.8535	65.1497	89.9141	-36.7097	-49.351	-0.553069	39.8601	-72.559	-97.7313	9.76323	18.7176	-111.307	28.6065	24.9909	-73.7575	34.7205	40.9563	-60.0054	42.0523	56.3946	-32.3606	53.0619	80.215	-55.7894	60.4327	11.8244	-58.9675	40.5892	21.95	-58.3441	12.8251	42.2323	-58.6853	-7.82616	54.8107	-6.49139	-80.2441	13.0954	-119.22	-15.9136	-41.775	-122.677	-6.97838	-30.2983	-115.913
1313mwb49	white british	30-49	m	94.5982	30.5826	62.8167	92.62	-30.8711	-57.198	9.70329	51.0879	-76.8087	-108.293	7.96598	19.4831	-119.619	27.3947	21.7852	-75.5005	39.2298	44.6017	-61.7976	47.7675	61.8902	-31.6944	56.1362	83.6445	-57.9285	63.1094	7.55137	-61.7779	42.9708	22.2337	-68.5429	14.9108	46.4591	-64.6266	-7.66862	56.9993	-7.18326	-90.0803	20.67	-132.207	-19.2431	-50.4036	-140.906	-8.60876	-32.3984	-130.336
1319fwb49	white british	30-49	f	77.0061	41.3365	71.6375	96.8986	-32.2766	-51.4807	-7.24771	39.8289	-73.8321	-94.5349	10.7164	28.5254	-102.861	28.3779	32.1165	-62.958	35.8123	46.6136	-51.7385	43.7602	61.3379	-26.2734	52.9326	78.1623	-49.9546	61.4733	10.8562	-55.3054	43.7216	28.8344	-58.6933	15.7911	49.1273	-58.3255	-6.4744	58.7119	-13.2262	-79.8709	12.3827	-114.962	-19.0506	-47.4076	-127.38	-7.46184	-30.3222	-113.658
1327fwb49	white british	30-49	f	93.3907	31.1285	56.2035	89.8464	-36.8365	-38.3544	0.765986	45.1249	-70.6494	-93.7649	7.52481	17.8911	-103.106	25.1617	25.7828	-65.5815	32.9406	41.7751	-53.1377	41.9589	56.4158	-33.1578	51.2801	73.2271	-56.014	57.3169	6.65771	-57.9048	39.5483	22.531	-58.2017	10.5111	40.3139	-58.867	-9.41672	53.6475	-7.16113	-81.6061	16.305	-121.053	-15.0441	-38.6713	-122.396	-6.30414	-24.1259	-112.421
1329fwb49	white british	30-49	f	82.1408	41.956	55.6038	92.6928	-31.014	-41.5647	1.74931	36.7578	-75.1492	-100.483	7.88843	19.2247	-109.035	31.3658	25.6064	-63.6756	35.6594	49.925	-41.2585	41.2647	69.6791	-15.1377	45.5664	81.4744	-53.792	59.3277	9.7629	-56.7383	39.2107	20.0305	-60.0406	10.5208	43.2432	-60.2927	-8.78169	53.5211	-9.66277	-84.7428	8.5237	-129.938	-10.503	-41.6026	-135.133	-4.11751	-29.7784	-119.169
1335mwb49	white british	30-49	m	108.599	29.6352	56.0913	93.3633	-38.6568	-49.0532	1.16169	58.3276	-74.8006	-104.634	8.61284	17.8347	-120.531	29.4485	25.7747	-79.1994	37.1979	45.9261	-61.4925	48.8118	65.4002	-34.7398	60.3451	85.169	-59.2629	65.491	6.22993	-63.9774	43.7814	22.7716	-65.8611	11.3197	44.3551	-65.2351	-13.7419	57.628	-6.83944	-87.4378	17.8476	-127.128	-25.1296	-47.127	-138.452	-12.215	-28.8412	-125.102
1373fwb49	white british	30-49	f	85.3778	44.2279	61.4965	102.735	-32.1619	-35.2034	4.4786	44.124	-76.8181	-98.043	8.38052	21.8643	-109.595	27.665	27.8403	-67.186	34.3043	46.0818	-52.3543	44.8143	61.9514	-29.3758	53.2437	76.2129	-52.326	61.9615	12.4271	-57.5246	43.1298	26.6417	-60.6368	11.4963	50.8712	-59.8855	-10.3165	59.5197	-6.68923	-89.7854	8.30664	-131.901	-12.7686	-41.0621	-134.616	-4.70269	-25.3853	-120.903
1374fwb49	white british	30-49	f	94.7945	36.9071	48.5703	99.4753	-31.7496	-37.8388	-5.45154	41.1771	-72.6571	-95.8651	8.88322	24.1854	-106.886	29.7936	28.7055	-63.5524	36.8627	46.9706	-53.5491	45.2493	61.8086	-39.3236	49.4125	72.1716	-50.5219	58.6001	11.8441	-55.4028	42.2502	26.5971	-58.8019	11.7935	47.2759	-58.6413	-5.44868	58.0708	-13.3334	-82.3022	9.34137	-122.005	-14.7764	-39.5989	-128.126	-5.88314	-27.4432	-113.654
1376fwb49	white british	30-49	f	102.049	27.3037	45.5335	96.1962	-30.3772	-42.3685	0.888378	34.2702	-68.0473	-98.3371	9.40168	17.6172	-110.569	25.7598	21.7694	-71.6546	38.1832	48.04	-61.8117	43.4522	60.9248	-34.0715	54.3994	82.8106	-57.3678	62.4497	13.7873	-62.9838	41.8724	27.7666	-63.4228	14.7569	47.4381	-61.3819	-10.067	56.4249	-8.29803	-77.3971	7.99154	-124.484	-18.985	-49.4993	-131.987	-9.08504	-33.2058	-118.577
1379fwb49	white british	30-49	f	85.8577	42.4448	60.1227	100.019	-29.6618	-42.2592	-1.78856	41.1437	-83.6068	-95.3727	9.53622	22.7097	-108.18	27.9482	28.4579	-63.756	35.1576	45.6486	-52.9954	40.1901	59.0519	-25.0153	44.7244	78.2315	-51.4121	62.6838	11.9779	-54.8184	41.9742	26.1282	-57.3479	11.5359	46.3301	-58.2317	-10.8177	56.5111	-13.957	-87.6585	10.1669	-134.399	-11.2498	-40.1969	-133.377	-4.13562	-26.0604	-117.611
1380mwb49	white british	30-49	m	85.5893	43.2388	69.7721	108.745	-25.058	-46.3507	-1.89221	42.0161	-85.3637	-101.916	8.42284	19.853	-113.923	29.5546	26.8813	-60.3068	37.7686	48.7299	-46.4888	46.0855	62.9843	-15.6007	55.2085	80.7199	-49.447	65.3449	8.9572	-54.9098	45.193	25.074	-56.5254	11.2683	52.9072	-55.8853	-10.9754	63.1635	-9.54599	-96.0615	15.5369	-149.217	-14.4309	-57.2449	-151.848	-4.80133	-37.7851	-130.774
1384mwb49	white british	30-49	m	88.6307	39.7987	59.9667	92.9676	-33.1777	-52.9834	6.05436	43.7097	-75.6192	-107.845	6.51129	16.5567	-118.425	27.3322	20.6708	-74.5739	37.376	42.9269	-56.0434	49.0509	67.0758	-25.894	56.9805	86.6311	-58.4895	61.1744	8.33461	-67.8338	40.2779	21.29	-67.8086	13.3226	39.4567	-63.8636	-11.1605	52.3941	-3.84216	-87.3852	11.98	-124.508	-20.1395	-49.2292	-138.715	-11.3735	-32.6751	-131.116
1386fwb49	white british	30-49	f	85.5469	36.366	61.3745	83.6737	-36.1116	-47.5854	2.55766	47.7784	-73.1295	-101.739	6.70404	14.6732	-114.238	24.5476	19.388	-70.6151	35.9163	40.8693	-51.9371	46.0777	61.527	-21.9138	52.0583	79.6349	-53.687	60.6417	6.98803	-60.073	42.356	19.9856	-62.0805	11.861	41.3332	-60.2395	-8.67832	55.1818	-4.96167	-81.4969	13.0839	-122.708	-21.1266	-48.0058	-128.59	-11.5696	-36.5773	-120.641
1388mwb49	white british	30-49	m	82.949	38.7127	67.033	98.4857	-30.2018	-48.6228	1.37776	43.37	-80.1243	-99.1584	6.90456	19.7132	-110.901	24.4715	23.3837	-72.3524	37.4391	44.8828	-57.0081	47.0196	63.0882	-30.5638	57.9323	79.8525	-52.4894	61.4193	8.67338	-57.8772	40.5647	23.4427	-58.7186	11.5289	44.7184	-58.4689	-10.3394	58.504	-9.25466	-89.2509	9.80222	-132.011	-9.31706	-34.4894	-126.864	-1.72642	-22.3989	-119.357
1389fwb49	white british	30-49	f	93.0285	34.4836	56.5774	94.5813	-33.4715	-43.0394	-1.54459	48.6436	-70.3333	-95.9367	8.77654	20.1681	-105.144	25.4337	24.81	-63.972	32.5808	41.4606	-54.6133	41.9566	54.8821	-36.0748	51.5936	74.9698	-51.0115	59.4273	10.1102	-55.0725	39.0666	21.9908	-56.7578	12.4237	38.8861	-54.2747	-11.4041	50.6895	-11.7941	-80.8499	14.1195	-117.213	-18.709	-43.4422	-123.885	-7.08087	-25.4489	-111.415
1393fwb49	white british	30-49	f	97.7975	37.9778	53.9759	91.1413	-26.4514	-46.8685	-0.779303	44.6243	-72.1597	-96.2425	4.48674	15.3431	-109.593	26.7614	24.5351	-68.8409	34.7199	45.3508	-55.2512	41.595	60.0475	-25.5048	49.9229	81.0351	-54.5952	61.347	11.6051	-55.2995	41.9008	19.7356	-60.7862	9.97511	46.0122	-61.9868	-9.06045	56.989	-11.2228	-84.9618	16.5187	-121.198	-19.1534	-52.6795	-131.694	-11.4186	-35.824	-118.478
1395fwb49	white british	30-49	f	83.0554	41.8627	55.0299	97.8834	-19.912	-43.362	3.09998	39.2213	-74.2495	-96.4783	6.5015	19.2236	-105.284	27.3556	25.5957	-59.6442	36.5515	46.551	-50.0955	41.0682	57.3287	-22.5966	49.0635	77.9606	-49.8852	58.9978	15.3655	-51.877	43.1483	24.7936	-56.98	13.428	49.1095	-58.1628	-3.15188	58.0363	-13.0665	-86.3297	13.8083	-120.887	-15.5338	-43.7892	-123.827	-7.42392	-29.8016	-112.925
1396fwb49	white british	30-49	f	97.9957	34.9025	49.8098	97.5741	-35.1639	-34.1697	1.17719	41.1896	-73.2246	-99.539	7.3198	21.1583	-109.038	25.6391	26.0133	-68.7209	37.6748	51.5449	-57.1351	47.4381	65.2373	-35.702	59.2995	81.5798	-58.0554	61.1097	14.3378	-60.8116	42.3895	25.5843	-62.1494	14.4815	46.4643	-60.8321	-7.77418	59.3873	-4.46442	-84.0597	8.58054	-129.739	-16.3202	-43.2715	-135.371	-7.94963	-27.1554	-121.124
1401fwb49	white british	30-49	f	83.0764	39.8077	58.4602	100.281	-33.1338	-44.6743	-5.20467	39.1896	-75.8214	-92.8404	7.55932	17.2946	-99.2033	27.7321	24.2052	-56.501	33.1849	47.624	-44.0677	42.6174	60.6408	-23.5537	49.2302	74.0529	-46.3831	58.1821	12.3357	-49.3173	39.364	22.5695	-53.1581	10.0498	44.2827	-54.4955	-10.7584	55.9642	-17.1218	-83.1302	6.965	-120.978	-13.4976	-35.8047	-122.762	-6.78876	-26.7959	-114.568
1403fwb49	white british	30-49	f	91.7455	48.351	48.7788	100.047	-33.1007	-43.2523	-3.42926	42.6552	-72.2055	-98.1593	8.53958	16.5574	-110.537	27.6763	24.8517	-63.8525	38.757	49.4217	-51.6013	45.0969	65.9109	-25.4596	52.1344	83.9195	-54.4742	64.2516	13.762	-60.9312	45.4863	24.1258	-63.811	13.8184	48.4241	-62.0667	-10.345	60.1283	-13.9518	-86.9558	14.2875	-120.471	-15.2188	-50.1878	-128.012	-6.56047	-31.1145	-116.401
1406mwb49	white british	30-49	m	86.0073	47.3512	63.6584	92.5045	-41.6294	-52.1377	8.11062	45.3436	-75.4054	-96.2724	8.52398	18.3908	-109.524	28.613	27.4482	-66.0797	36.9636	47.5317	-55.8413	44.073	59.3695	-38.4521	51.717	74.5337	-50.849	63.7163	14.7163	-53.7772	45.0073	27.8549	-58.2079	13.705	49.3901	-57.1935	-7.06358	59.9028	-5.896	-89.544	12.4352	-140.538	-13.276	-44.4342	-137.221	-3.55488	-26.6553	-117.139
1407fwb49	white british	30-49	f	86.347	34.1562	58.6166	96.7214	-29.5073	-39.9911	3.60195	42.4867	-72.1233	-100.267	5.22916	20.4968	-110.466	24.8124	24.2591	-67.5245	34.392	43.854	-52.0652	44.854	61.1848	-24.1385	53.0539	78.0665	-56.7965	62.2847	7.01707	-63.2883	41.165	22.4636	-65.5228	7.23192	46.224	-62.9406	-14.1042	56.9335	-6.42555	-83.8991	8.69654	-132.241	-18.5318	-38.4739	-132.576	-7.62337	-27.3666	-122.204
1409mwb49	white british	30-49	m	103.325	34.8941	55.3259	87.4668	-32.8807	-54.3671	9.16155	44.3704	-68.7082	-104.658	5.73021	18.2275	-117.234	26.9351	26.9557	-70.7061	36.1891	46.2982	-59.9287	43.403	58.7116	-29.43	55.3098	85.1556	-54.7716	63.2642	10.7453	-57.8814	40.45	23.769	-61.8802	12.7051	46.567	-61.8135	-7.94916	58.6755	-8.36237	-83.7406	19.0585	-122.121	-25.8423	-54.3807	-132.922	-17.4329	-40.3512	-121.729
1412fwb49	white british	30-49	f	85.5452	37.7051	57.8851	98.0138	-31.637	-41.7046	2.56026	39.9091	-69.7426	-93.8339	5.20328	17.3337	-102.874	26.6241	25.6494	-61.7397	35.0651	44.1662	-50.7663	43.3905	56.9619	-26.7547	50.9059	72.7528	-49.3921	58.489	13.5875	-52.9666	40.635	27.1542	-56.0774	15.2318	45.7018	-55.8413	-2.79087	56.8134	-9.78042	-79.6733	7.93379	-133.695	-16.1609	-40.5497	-134.329	-9.14473	-30.0511	-117.622
1415mwb49	white british	30-49	m	86.0999	38.6295	62.3139	97.7249	-27.0153	-55.1791	6.52879	51.2829	-71.8953	-102.162	8.77274	21.7308	-114.928	32.4146	27.7157	-64.2449	39.2336	49.4871	-49.2488	45.8231	65.736	-23.1784	50.8173	79.2528	-50.1862	63.4986	9.35683	-55.672	44.2548	25.28	-58.5546	10.9243	46.2301	-58.8211	-9.73882	60.2151	-16.4181	-89.6347	26.7776	-144.501	-21.1129	-48.3854	-145.366	-12.9157	-34.6	-133.17
1418fwb49	white british	30-49	f	112.254	34.8595	52.5797	83.0075	-43.871	-49.9455	7.16509	44.5099	-69.361	-101.566	6.02482	19.8582	-117.029	24.0139	18.724	-76.6776	36.3981	44.9932	-66.5982	45.5793	59.2445	-40.9209	56.4625	81.9098	-59.4807	66.1045	6.76965	-65.0271	43.4625	25.7625	-66.4225	12.9161	43.3237	-65.6599	-14.3696	55.5483	-3.59635	-82.2028	10.7626	-117.817	-24.8206	-49.2254	-129.271	-10.5505	-29.8911	-116.264
1425mwb49	white british	30-49	m	74.6585	46.7931	62.0457	103.445	-38.4792	-37.5197	-2.68293	47.1812	-73.8938	-96.1848	7.47898	22.2904	-107.634	29.3535	27.428	-65.1135	37.2079	47.4776	-47.284	46.3972	61.0142	-19.6029	51.6893	78.1886	-51.2249	64.6679	12.1921	-53.7145	46.0432	24.5484	-57.4608	10.6941	48.5873	-56.2666	-9.43319	58.104	-10.1723	-90.0791	13.6858	-134.205	-5.1451	-41.0014	-134.043	2.14726	-27.4414	-123.727
1434mwb49	white british	30-49	m	82.5752	42.1401	54.4071	96.6379	-29.3964	-45.3573	8.76008	44.8822	-74.1841	-99.6463	7.43544	17.5456	-111.845	27.5577	23.1981	-67.1147	40.315	47.2536	-53.3429	47.2456	62.3991	-25.1321	55.2	81.4624	-52.1291	62.1071	4.93033	-58.5008	43.6291	22.2853	-63.1976	8.96401	46.1213	-61.554	-12.1749	54.9643	-4.44946	-91.4447	14.2637	-131.709	-11.2829	-42.7014	-135.674	-3.78681	-29.3095	-128.131
1435fwb49	white british	30-49	f	98.0623	29.0424	52.347	93.9681	-35.0366	-40.8147	5.48357	40.4737	-76.1102	-100.417	6.92536	17.4984	-112.83	25.5821	23.6784	-74.222	40.0786	46.4526	-60.9068	49.4032	63.3485	-37.0358	58.2338	81.639	-59.3651	61.226	6.07434	-65.3821	46.8267	19.6463	-68.53	10.2071	44.5521	-65.1611	-9.4209	54.1183	-4.09793	-85.6481	8.10662	-125.972	-15.1713	-40.1924	-133.807	-7.06972	-25.5618	-115.055
1441fwb49	white british	30-49	f	84.5807	34.546	54.9412	90.0713	-32.4665	-46.0814	6.01145	42.7352	-68.8031	-95.2048	7.89038	20.3321	-108.633	27.14	27.6851	-65.9301	35.6874	44.8397	-55.662	42.0127	59.6684	-31.761	51.9725	79.0664	-51.9262	61.1743	11.4493	-56.8423	41.5995	24.7655	-58.9135	11.7059	49.5423	-55.5671	-8.23387	58.9701	-4.88094	-76.0849	10.3232	-120.04	-18.1094	-41.7114	-126.697	-10.017	-27.2908	-113.956
1442mwb49	white british	30-49	m	73.8775	55.1987	48.4824	106.858	-38.236	-38.0254	0.182068	35.708	-77.0434	-95.2045	9.96862	28.6853	-109.501	34.0395	37.4228	-60.6462	35.082	48.5911	-50.4324	40.7361	62.8635	-22.0112	46.5531	78.0685	-47.5125	61.3249	16.752	-50.8902	41.4505	27.5312	-55.3885	9.6237	48.6163	-56.4469	-12.854	59.4246	-13.7342	-93.7102	4.7473	-141.368	-1.64688	-33.5351	-143.84	6.32031	-16.7266	-119.597
1444fwb49	white british	30-49	f	92.5176	41.0987	62.8822	94.7366	-28.2685	-50.8916	0.905515	45.7707	-76.3582	-99.0666	7.43719	21.762	-107.659	27.5539	26.1907	-69.6569	35.3601	45.9626	-59.3739	41.998	59.0717	-28.4955	50.0083	81.5892	-53.7496	62.3347	12.5433	-59.9042	43.0857	24.9481	-62.7708	11.6377	47.3781	-61.5801	-9.31504	57.6279	-11.6771	-86.8792	18.6333	-131.079	-18.2213	-47.9688	-133.637	-6.98433	-30.4827	-120.674
1445mwb49	white british	30-49	m	89.556	36.4508	69.982	86.7483	-37.1191	-54.5345	3.89076	42.4539	-71.8683	-102.474	8.67325	14.7237	-114.929	28.277	24.4399	-72.5447	38.7508	43.6308	-61.2441	45.6249	58.2382	-34.6385	51.0372	77.9994	-52.3587	63.4885	8.9829	-60.5405	37.9825	25.1617	-59.133	15.6952	45.2493	-56.5719	-8.27748	58.1179	-3.97705	-78.7769	14.1518	-128.86	-20.502	-43.8644	-131.204	-12.5485	-33.0235	-120.72
1450fwb49	white british	30-49	f	116.288	24.6976	46.9537	80.7716	-31.4983	-55.2877	1.39375	38.0908	-58.6568	-99.2697	3.66409	17.1202	-112.858	23.6675	17.384	-74.593	38.8625	46.5244	-67.6243	46.0417	59.2687	-45.247	56.0155	81.6789	-63.9237	62.8075	11.0999	-67.7633	45.19	23.7216	-69.7948	12.1571	42.8912	-70.0456	-8.19711	55.915	-7.84199	-72.8333	23.7708	-114.803	-25.5114	-58.6357	-122.226	-16.8379	-44.4704	-113.234
1451mwb49	white british	30-49	m	82.0739	44.9396	56.6945	109.641	-37.6452	-41.5164	5.62893	55.9093	-79.8588	-102.283	9.36158	25.51	-112.496	33.2305	33.7023	-68.0095	36.9466	50.1459	-59.1861	43.9397	64.1495	-30.6548	52.952	81.3433	-55.1393	64.6821	11.828	-57.7548	43.8272	26.2056	-60.4659	11.9939	47.3118	-60.2867	-11.4499	59.9555	-7.17121	-93.672	13.4649	-149.588	-10.2771	-34.8743	-147.393	-2.98826	-22.7032	-128.318
1453mwb49	white british	30-49	m	91.6909	43.9842	57.8203	102.492	-38.6466	-46.3778	0.282598	48.1544	-76.0329	-107.013	8.82506	21.3821	-120.686	30.4551	30.4748	-68.4417	37.553	49.7796	-52.0975	46.7335	66.2472	-30.6079	55.0746	83.4054	-59.0736	60.9257	14.5276	-60.6108	44.8316	25.0168	-62.9277	11.7649	45.147	-62.5757	-10.5154	57.2179	-10.7432	-89.1199	14.5755	-144.113	-13.9557	-46.6607	-145.36	-6.36992	-32.2861	-127.13
1455mwb49	white british	30-49	m	101.8	37.3614	63.1697	95.2771	-34.0571	-53.4417	7.85141	42.4007	-74.4547	-101.72	5.42131	19.2275	-117.442	29.0078	22.4449	-77.6254	39.5602	46.6375	-68.311	48.8503	59.6037	-42.9498	57.1876	76.8955	-60.8742	66.6914	8.97636	-62.6618	47.5689	25.6124	-67.1175	14.1908	47.0987	-63.5718	-12.6113	56.6416	-3.23184	-92.4002	16.7382	-134.004	-9.81488	-38.477	-133.804	-1.43316	-21.285	-119.47
1461fwb49	white british	30-49	f	88.6191	40.1354	59.3749	105.037	-47.8831	-49.6152	-4.16022	49.5939	-75.6503	-99.368	8.70748	19.8335	-111.694	26.9277	27.6723	-67.1124	40.1252	47.1958	-53.8073	50.0767	61.56	-27.9846	58.4766	79.5482	-57.0891	64.7509	9.55273	-62.1387	43.6035	25.8462	-62.6349	11.8422	45.7739	-61.1179	-10.2287	56.4755	-6.21965	-86.0105	13.4827	-132.92	-13.0206	-46.3482	-137.65	-5.98886	-31.4975	-121.622
1466fwb49	white british	30-49	f	89.0815	45.3773	65.7645	92.8222	-31.9026	-51.3406	3.97374	45.0344	-82.2171	-97.8786	3.65836	21.9189	-115.006	22.8407	25.4344	-71.4059	36.4888	48.9241	-54.7746	44.0973	67.3092	-30.172	49.1817	85.7933	-53.8088	62.683	6.96058	-58.8249	42.6543	22.0341	-63.3164	8.79146	48.1202	-65.5869	-11.2311	55.5881	-12.8921	-89.9128	13.4849	-132.781	-11.4957	-35.5944	-134.318	-6.10597	-22.9537	-116.502
1467fwb49	white british	30-49	f	82.4158	37.5748	57.2337	103.601	-30.8213	-44.7219	-1.05073	45.3953	-79.3482	-93.3659	11.1092	22.7343	-106.955	31.9808	34.6112	-68.2971	38.8791	48.5708	-51.3169	45.3941	57.4998	-31.1607	50.3036	67.6174	-53.8792	63.7165	15.3256	-55.847	44.9881	27.4838	-60.1557	13.0817	49.3563	-58.8555	-10.3617	57.2097	-10.4588	-89.4962	13.4812	-133.185	-7.34769	-32.2215	-135.51	1.38889	-20.9569	-117.434
1468fwb49	white british	30-49	f	102.186	41.9329	59.4686	97.5178	-35.4265	-50.428	6.28982	42.0246	-71.4155	-99.3873	8.16128	19.7456	-112.706	27.2063	25.2296	-71.8914	36.5164	47.7833	-60.8563	42.618	60.4652	-43.6184	49.9294	75.1775	-56.325	62.018	8.90588	-61.435	40.8576	24.4993	-65.0924	10.9502	44.7348	-64.4026	-10.5164	56.9485	-11.0397	-86.8482	14.3981	-135.855	-11.8736	-39.8134	-136.704	-4.3643	-27.4764	-118.946
1469fwb49	white british	30-49	f	106.088	39.0851	51.164	87.2339	-39.1449	-45.6193	-0.654712	50.7205	-72.646	-94.6187	6.45763	15.9992	-108.448	24.7488	19.1453	-69.5992	37.1288	46.2279	-61.1707	43.8301	60.752	-43.5925	50.2844	79.0772	-57.9407	61.2467	11.5304	-57.4726	48.3691	23.6386	-63.6543	10.3019	47.241	-61.7191	-9.04426	55.8543	-5.98205	-84.4727	19.0701	-117.928	-14.5351	-50.4904	-126.946	-7.94281	-35.6041	-111.27
1470mwb49	white british	30-49	m	94.093	41.6237	65.8902	100.712	-37.5639	-48.0283	8.55046	47.3036	-80.7168	-99.3519	6.10852	20.3304	-113.086	27.652	25.9026	-70.1058	37.835	44.2501	-56.7847	47.6534	60.7582	-34.8753	56.0737	81.5982	-56.7234	67.1904	11.801	-59.0646	47.7325	25.282	-61.4083	17.0707	47.2933	-61.6766	-9.55535	61.2836	-3.85586	-88.8407	9.51692	-150.293	-12.4015	-41.583	-147.344	-3.92758	-26.9599	-125.353
1474mwb49	white british	30-49	m	88.2274	36.0319	63.8069	91.2789	-33.5849	-51.5275	5.5558	41.9733	-76.7831	-101.489	7.89125	19.7235	-115.136	29.0347	24.8428	-72.8285	34.653	44.0288	-60.4946	43.2205	56.5116	-32.5023	51.4376	78.2285	-56.087	60.2222	12.5295	-58.1105	40.8858	25.3096	-61.1467	12.7602	43.0864	-61.2379	-9.44571	55.6166	-5.5429	-87.2812	11.3287	-136.419	-9.0443	-34.7913	-132.386	0.0348623	-19.1452	-122.724
1477mwb49	white british	30-49	m	88.9441	46.9372	64.2053	100.247	-45.8764	-46.6334	4.95641	52.6256	-81.0733	-109.591	12.6141	20.3615	-124.85	29.2607	26.452	-75.4894	40.0864	50.8014	-58.94	47.8486	69.0743	-28.2931	56.607	86.4041	-60.8918	65.7297	13.8393	-63.3675	44.2112	21.6403	-64.873	10.7822	44.7082	-62.4032	-12.0187	56.473	-6.07882	-90.3539	8.83993	-150.575	-13.3318	-43.967	-151.115	-4.68844	-26.5923	-137.272
1483fwb49	white british	30-49	f	68.6922	42.9396	69.5473	96.813	-37.9205	-55.7747	4.00123	34.4105	-71.017	-91.7032	8.63239	19.8369	-102.664	29.2211	23.6576	-66.8732	34.9513	40.8134	-48.0064	41.3209	61.6285	-19.1072	53.6232	84.2629	-53.053	56.6871	10.4474	-53.5856	40.4272	22.7109	-59.7019	14.6235	42.9689	-57.9419	-5.07011	53.3002	-8.19302	-79.1797	9.78102	-127.611	-16.4909	-44.5428	-128.303	-1.86324	-23.7379	-114.739
1485fwb49	white british	30-49	f	105.121	27.7079	46.7307	88.8326	-26.3987	-47.4989	-2.96829	42.1415	-68.0744	-101.873	6.10095	11.0642	-115.984	23.307	14.0407	-71.8496	36.6617	42.7533	-55.7005	47.1612	63.0989	-22.979	56.3169	85.0491	-59.4441	57.9199	8.52681	-62.7696	39.6915	19.4721	-67.1324	11.3676	40.6519	-68.3674	-8.58917	52.0736	-12.2706	-84.3602	20.7663	-128.099	-16.7941	-48.7065	-131.399	-7.99291	-36.2273	-115.245
0012mwi12	white irish	12	m	92.6115	30.8774	53.4381	78.9628	-31.0922	-41.0754	-0.651575	41.1261	-70.213	-89.2429	9.63655	17.7159	-93.4925	23.4948	22.8255	-64.5851	30.1701	38.0603	-56.7772	36.5311	48.879	-39.4603	49.1656	67.9306	-48.9755	56.8027	2.10755	-55.2229	40.6057	18.7666	-58.3979	6.85748	40.947	-55.2424	-13.8233	49.6404	-4.72552	-79.8545	9.68064	-108.157	-13.0667	-33.6405	-108.755	-6.34931	-23.3914	-101.422
1322fwi12	white irish	12	f	82.2475	35.706	56.8087	96.6292	-34.5482	-54.2193	-0.725828	45.6964	-72.778	-88.8438	6.36324	17.1517	-94.1326	20.8127	22.0675	-63.7607	29.2697	37.7073	-50.3866	39.1694	57.0504	-32.5802	47.5401	74.3725	-49.6745	55.6749	9.81396	-54.6723	39.185	21.5479	-56.8729	9.75723	41.0487	-55.9975	-10.0609	51.8695	-10.8015	-80.3709	13.143	-113.611	-14.5025	-37.2611	-113.417	-6.15365	-22.5091	-106.489
1110mwi50	white irish	50	m	99.4285	37.1798	56.6476	104.093	-34.4455	-44.1565	-0.0615365	47.2529	-78.612	-101.071	4.62607	22.0612	-114.353	27.613	21.9732	-77.962	40.8607	47.6957	-63.526	47.932	58.0263	-35.5806	52.4233	74.2022	-57.2401	69.8277	14.3605	-63.4953	51.7334	26.2736	-66.0264	13.9728	47.7337	-62.894	-8.51394	59.9831	-11.3356	-95.1933	18.777	-143.012	-15.8109	-44.5532	-143.009	-6.99852	-29.9794	-125.309
1351mwi50	white irish	50	m	83.4808	40.1033	57.7943	115.219	-34.0629	-39.0737	-2.14171	54.0103	-85.2094	-104.818	14.0334	27.8055	-112.209	35.6018	38.202	-63.2362	39.8455	49.1353	-49.2994	47.3537	61.5944	-18.9269	51.6383	74.8922	-50.928	67.8262	8.63324	-55.42	48.6948	21.9954	-56.9549	14.3734	48.1004	-56.8073	-11.4395	62.4093	-15.2275	-104.663	9.80095	-151.118	-16.8378	-40.3183	-158.625	-2.91412	-17.2099	-132.553
1362fwi50	white irish	50	f	62.5597	44.5867	75.0376	102.94	-36.2233	-45.5287	9.11946	39.7896	-84.9976	-97.2423	11.4558	28.6883	-111.431	33.3772	36.7531	-55.6866	42.7028	57.1822	-41.9191	50.4967	67.9656	-20.2795	55.1285	78.0412	-48.9328	64.932	15.3552	-52.9076	47.934	31.1417	-57.8512	15.4678	55.9972	-57.9575	-4.154	63.7631	-0.598569	-98.9646	8.88172	-142.058	-8.66164	-42.8388	-143.844	-2.51114	-27.9894	-125.712
1492fwi50	white irish	50	f	112.005	19.9648	35.9835	75.2157	-30.9273	-53.9784	9.61522	44.0493	-59.6549	-100.201	6.3242	15.4476	-116.172	24.804	20.4912	-75.2301	37.4648	46.0537	-61.6694	49.2462	65.4133	-41.4216	60.7766	87.3739	-61.1429	66.5904	12.9128	-64.4305	44.8049	27.5935	-68.665	15.0062	46.0386	-70.1741	-5.78777	59.6505	-2.99712	-73.8581	22.0436	-115.614	-26.2604	-58.7727	-126.95	-17.9724	-46.4846	-126.353
1502mwi50	white irish	50	m	102.894	39.0377	51.7159	96.2939	-34.4381	-47.8032	3.90662	42.668	-71.3657	-104.16	7.0697	24.9364	-117.634	26.2581	24.8652	-74.9679	39.1222	50.0282	-59.4379	47.9344	63.6658	-38.8775	56.3649	84.1242	-60.7491	65.646	18.4704	-62.3298	49.4946	29.4963	-65.3685	15.3005	51.7707	-67.9352	-3.06419	62.5352	-6.91009	-87.6152	14.6102	-121.154	-21.3992	-55.3034	-132.709	-11.8019	-38.2165	-121.419
1503mwi50	white irish	50	m	78.8346	39.9156	61.7245	95.4396	-26.2163	-44.1325	3.3771	48.8111	-81.4308	-93.618	10.3408	22.6317	-107.904	30.8332	27.9973	-66.5172	40.5353	46.4874	-50.0704	45.3645	56.7093	-26.1854	49.7333	74.946	-46.1365	63.7298	12.6142	-49.4572	43.8961	24.0453	-51.0602	13.2999	45.5046	-52.6125	-8.28107	57.5283	-10.2319	-90.0519	8.80956	-132.351	-11.9422	-38.7817	-135.548	-1.80337	-22.204	-111.532
1504fwi50	white irish	50	f	85.7211	39.3228	61.7643	94.1808	-31.7445	-49.6193	7.73974	39.0394	-75.9351	-100.855	8.46289	24.1341	-110.803	28.6735	27.6729	-68.3878	36.7842	47.6995	-55.4564	46.3029	63.0201	-24.7968	56.2659	81.3144	-54.7968	62.6922	10.86	-60.2033	46.7279	25.4276	-65.1181	16.0688	47.7345	-64.0764	-12.3896	58.3028	-8.17526	-84.0928	10.4674	-135.764	-15.496	-42.2841	-138.623	-8.91914	-29.9133	-125.567
1507mwi50	white irish	50	m	87.0032	37.3557	62.4177	99.8108	-39.3691	-53.2269	4.23521	48.8925	-79.6108	-103.243	11.1209	21.4783	-116.847	29.1109	30.0717	-71.4479	38.2355	47.2346	-61.5138	45.7799	60.501	-34.9528	52.3825	79.9438	-53.1979	63.4601	9.11248	-58.5313	40.6474	26.2523	-59.4654	11.5268	49.6935	-58.2035	-5.93397	59.6769	-2.63333	-87.1754	12.6402	-135.379	-9.16426	-40.0193	-132	-2.55738	-25.2168	-119.352
1512fwi50	white irish	50	f	104.56	40.8879	57.2425	87.9664	-39.4865	-44.7715	0.434648	53.8526	-71.2096	-101.9	1.52143	13.1575	-115.636	22.5516	22.3519	-68.0472	36.1735	51.0509	-56.9183	45.81	66.6372	-30.0887	52.8165	88.738	-57.4749	65.7695	11.3058	-59.028	45.1866	24.2788	-62.9432	12.1832	47.3352	-61.381	-10.4475	59.4851	-8.77565	-83.4978	18.8222	-130.497	-17.2313	-48.5343	-132.664	-11.5664	-33.6387	-114.751
0076mwi49	white irish	30-49	m	74.6884	43.3876	64.0383	101.243	-34.1885	-42.705	-6.64477	41.7978	-80.5118	-92.9778	11.0692	21.96	-103.266	28.4516	28.8255	-61.2289	37.6641	44.8063	-48.04	41.9502	60.6691	-19.4721	49.108	78.4781	-49.1176	65.1913	12.3843	-49.0752	42.6229	24.962	-52.4839	16.3724	41.4097	-55.2745	-5.26856	55.525	-13.6725	-90.8243	7.32416	-130.497	-15.5956	-40.6884	-133.621	-5.58551	-28.198	-116.868
0097mwi49	white irish	30-49	m	87.364	47.7255	65.5527	99.7471	-34.7306	-50.773	3.64599	45.3484	-78.6216	-102.517	10.6113	20.0305	-115.284	32.1189	29.8516	-71.0784	39.6929	50.8647	-60.7887	46.6442	62.7273	-33.9989	53.6215	84.6718	-51.8272	67.6439	12.0852	-57.6547	45.1628	28.2506	-60.8719	14.9767	48.8664	-59.9484	-8.10588	63.8858	-12.5592	-91.4037	16.6059	-140.758	-20.5353	-46.4175	-138.387	-8.73384	-30.8889	-124.118
1237fwi49	white irish	30-49	f	94.5542	44.8987	60.498	90.1535	-33.7904	-47.6827	-1.42412	44.7952	-74.649	-97.8199	6.96553	14.4165	-107.663	23.874	23.5665	-69.8697	34.4123	44.3949	-52.8754	43.9413	62.0997	-27.9811	52.2204	82.9638	-52.661	61.6842	7.04468	-60.8466	40.2255	22.1213	-64.6948	10.0428	41.1998	-62.895	-14.1485	53.1277	-10.5899	-84.8432	11.4762	-128.425	-16.0748	-46.2136	-135.098	-6.36217	-29.6061	-119.844
1290fwi49	white irish	30-49	f	92.2703	42.1906	58.0519	89.3532	-36.2697	-48.5717	5.98899	42.0705	-71.7395	-98.594	5.62345	21.6562	-110.151	27.5816	28.7737	-67.3191	33.7496	43.7904	-58.1809	41.1051	57.5596	-39.4945	51.0254	74.4222	-51.6898	57.1736	9.30801	-56.0873	38.4559	21.8014	-60.2013	12.0704	43.0679	-58.7817	-10.4636	53.2735	-8.59098	-84.4619	14.4281	-121.425	-13.1014	-44.8818	-133.244	-3.88809	-29.8715	-123.287
1370fwi49	white irish	30-49	f	78.1918	42.6117	62.0526	94.9687	-30.3056	-46.247	-1.35964	36.4088	-76.0693	-95.1713	9.41484	18.6258	-103.296	25.8695	25.84	-59.52	35.0521	44.6954	-44.1768	44.0901	59.6912	-20.4242	52.5892	77.1223	-47.6215	60.5043	10.8148	-50.6577	40.7152	22.6013	-55.6722	11.6917	44.1455	-54.9817	-9.1192	56.3217	-12.5892	-82.9099	4.65412	-121.616	-12.4966	-37.9465	-127.695	-5.68794	-25.674	-108.52
1420mwi49	white irish	30-49	m	95.4259	41.3468	62.4349	93.8276	-35.971	-52.9505	8.30823	48.3823	-68.5238	-105.932	3.34709	19.7989	-114.913	26.1528	24.8595	-72.8512	34.0437	45.3333	-58.453	47.9483	64.2528	-32.8862	57.8245	85.6839	-54.7583	58.6656	8.13895	-60.3968	42.9265	25.776	-63.8413	10.6981	46.2679	-65.6161	-7.34928	56.59	-6.46019	-79.6397	13.6472	-135.775	-19.2914	-49.3488	-141.129	-9.78346	-35.2933	-128.675
1422mwi49	white irish	30-49	m	98.4228	38.7934	53.401	102.59	-36.0463	-46.9852	0.251002	51.1502	-75.4124	-109.171	9.72824	20.0947	-118.968	31.0615	29.2003	-74.4136	39.2842	50.6298	-60.1383	48.6973	65.4802	-35.7776	54.8503	82.2673	-56.3123	63.9929	11.6413	-61.2538	44.3426	26.489	-64.5747	12.0581	46.0542	-62.5291	-12.5224	59.7549	-9.20284	-87.3958	16.853	-136.75	-15.8493	-47.8351	-137.973	-8.68226	-32.8621	-126.222
1427fwi49	white irish	30-49	f	95.8116	44.1988	52.2407	90.4563	-38.285	-49.3432	4.95809	41.888	-70.0762	-97.7345	6.25391	20.7173	-110.439	23.8196	24.718	-68.7692	33.0665	46.0621	-55.6966	43.5824	60.3856	-34.7917	54.8224	77.6715	-55.6897	60.6439	12.8588	-61.2889	39.5076	26.2352	-62.3706	10.1616	44.771	-61.4132	-10.9364	56.8503	-5.89651	-82.7882	8.33048	-122.79	-14.3967	-45.8105	-131.02	-5.95941	-30.7813	-117.977
1430fwi49	white irish	30-49	f	102.445	33.5279	53.7988	85.436	-24.371	-49.37	-10.0761	33.9755	-60.2971	-94.3101	6.79628	17.4681	-107.341	21.0052	16.5149	-74.6154	32.8743	41.1555	-55.9277	40.1128	57.984	-31.8567	48.8472	81.7554	-51.7898	55.9076	8.56066	-58.0225	35.5225	22.7338	-60.978	8.99796	43.2204	-59.4268	-8.25907	54.7958	-10.3536	-74.6976	8.92145	-119.745	-17.0176	-45.3746	-123.72	-12.0337	-34.2242	-115.305
1476mwi49	white irish	30-49	m	98.0896	31.6157	57.6379	95.0868	-33.4684	-48.7643	1.20022	43.7116	-70.2438	-103.566	5.4763	18.1055	-119.048	21.5864	20.7431	-74.4231	36.1001	47.1569	-60.7793	46.8646	64.0224	-34.9587	53.2149	81.4233	-59.7678	64.8933	11.2093	-62.2794	45.3983	24.6596	-66.5584	10.437	47.0491	-67.1316	-9.25313	58.9845	-5.96191	-85.1206	19.4553	-136.919	-19.2101	-44.3582	-140.201	-11.6937	-31.2308	-120.997
1480mwi49	white irish	30-49	m	100.344	32.3821	53.0891	98.1315	-30.6142	-51.3371	6.88923	44.1926	-68.453	-103.094	5.3684	21.6945	-114.033	29.9933	29.3421	-74.7222	36.8768	45.1082	-53.2812	49.0271	68.9047	-10.0952	58.3418	91.5157	-60.529	64.1351	4.0313	-64.225	42.3705	25.1166	-66.9352	16.6519	43.5847	-68.1837	-15.4619	57.474	-6.99889	-83.9872	13.6664	-150.126	-32.0348	-64.0395	-153.928	-13.0742	-37.2241	-131.443
0177fwi49	white irish	30-49	f	82.7854	53.149	73.5843	82.6819	-40.5087	-61.4702	5.55772	42.0334	-69.0355	-99.0589	4.09593	19.805	-108.48	27.7676	36.1743	-61.919	32.5613	50.5005	-46.5444	42.8494	65.4708	-19.6553	53.6791	84.5106	-52.0555	64.1523	17.0322	-59.4835	41.8879	29.3465	-59.1588	9.31621	47.369	-58.3308	-13.842	61.2222	-10.2759	-78.8396	16.4612	-117.271	-28.1388	-59.8462	-127.502	-19.4827	-45.8503	-113.387
0179fwi50	white irish	50	f	96.9977	43.9606	56.8574	84.0077	-37.8309	-51.0154	4.79115	43.328	-63.1253	-94.0694	7.12982	18.167	-105.189	26.7089	26.5381	-67.0569	36.5436	45.4048	-56.8397	43.5188	60.4423	-38.2364	51.2848	76.7287	-52.5192	57.9748	14.4	-54.6619	42.9092	24.7686	-58.0484	9.78732	45.868	-59.0742	-5.97567	53.0782	-4.16516	-77.6897	12.374	-118.45	-18.2834	-48.0209	-123.726	-10.3498	-37.9556	-111.865
0180mwi49	white irish	30-49	m	84.7315	41.7749	66.7623	88.7409	-33.8553	-59.2648	6.12418	44.9462	-82.6585	-100.813	9.26136	19.5001	-112.521	34.7475	33.4533	-67.4749	39.2834	48.5257	-56.9566	46.3214	63.3057	-31.4434	52.0615	84.175	-53.8013	61.6076	11.9125	-56.5345	42.3899	24.6671	-61.5332	12.7461	45.7101	-61.3194	-5.68444	59.4465	-6.11322	-89.0124	13.5804	-125.067	-16.4411	-41.548	-131.578	-9.64956	-31.9252	-119.477
0207mwi49	white irish	30-49	m	95.8299	51.4102	70.9935	85.0323	-45.1968	-53.1138	7.61381	46.6897	-75.1499	-106.897	8.46637	19.7775	-115.928	28.4203	35.0472	-73.7489	38.209	49.5396	-62.5968	49.3696	68.1953	-41.9171	53.5214	85.5085	-53.6908	66.9778	15.7215	-58.6093	45.2913	27.6169	-60.9205	15.1465	48.4083	-59.778	-7.67051	59.3737	-1.45937	-82.7819	11.2506	-140.369	-20.8345	-47.2552	-141.502	-11.2654	-31.9563	-128.345
0218fwi29	white irish	20-29	f	84.4637	47.8603	67.2297	81.9207	-38.5	-51.7249	3.17832	36.826	-68.6621	-99.423	2.15714	15.9931	-106.763	22.5616	22.5448	-67.1107	36.7161	47.7942	-54.0902	45.8611	61.9506	-24.3063	56.6168	81.8068	-59.5679	61.2825	6.86958	-64.394	42.2829	22.9119	-64.2126	7.27123	43.0906	-64.507	-18.483	54.7874	-7.35549	-86.4727	12.1752	-122.343	-14.5915	-51.7651	-128.267	-10.2003	-34.6735	-122.744
0222mwi29	white irish	20-29	m	77.408	41.4269	70.8922	99.4126	-44.9729	-57.7027	-2.09101	47.9925	-80.4317	-100.476	8.74094	28.4137	-108.298	34.0839	39.7362	-65.0136	39.9276	54.4085	-53.5082	47.7003	65.3892	-27.4443	54.9851	78.5162	-54.2637	66.1617	16.4696	-56.6784	42.8288	27.9153	-59.3125	12.6281	53.3114	-57.3289	-10.7479	60.2875	-11.6971	-91.4986	17.8785	-141.193	-18.1577	-47.1274	-143.68	-6.45989	-27.3521	-128.863
0268fwi50	white irish	50	f	91.9704	40.575	64.22	83.7753	-41.7229	-53.482	-0.260638	52.5455	-73.4024	-88.6456	5.59528	14.7969	-100.381	25.5177	27.6038	-59.352	35.4334	45.5301	-50.5808	41.9625	59.0116	-33.4872	50.6404	74.2445	-51.9473	57.4843	10.4754	-53.2938	40.1702	21.0118	-53.7933	10.9467	41.1034	-56.5113	-7.30558	52.886	-12.0388	-80.8149	19.7737	-112.686	-15.8239	-46.3422	-119.162	-10.3512	-30.6319	-108.931
0273fwi29	white irish	20-29	f	84.4861	48.1256	67.1666	88.1654	-40.1256	-51.1187	0.939137	43.193	-73.958	-95.6949	6.80864	15.488	-105.673	25.0349	26.6752	-63.8332	34.7031	43.2953	-49.0863	42.2589	64.2388	-22.4423	47.9191	80.8872	-52.1981	56.8483	6.77046	-57.6388	40.5055	21.0661	-60.2495	10.8282	39.403	-60.1955	-9.88116	50.5897	-7.10351	-80.9738	10.3682	-127.026	-17.3829	-42.868	-129.185	-10.5365	-33.824	-117.479
0274fwi50	white irish	50	f	72.6081	45.737	66.0304	102.47	-36.2117	-42.1986	-1.82108	46.8193	-79.4972	-92.5974	6.54219	21.8333	-105.254	30.4418	32.3508	-59.4969	35.8685	47.5259	-45.1276	44.8654	61.7451	-16.0625	50.2251	80.9968	-51.0101	62.7111	10.7749	-53.1728	45.1038	25.6252	-57.4296	12.7569	47.3034	-56.0063	-6.42698	57.9271	-16.5789	-90.6588	12.0909	-122.709	-17.4617	-43.3928	-132.989	-8.52971	-29.9108	-112.223
0279mwi29	white irish	20-29	m	74.8871	43.3199	70.2064	103.384	-30.0332	-50.6289	4.74045	46.1255	-80.0432	-104.402	8.96479	21.6049	-117.659	31.9735	30.3133	-66.2467	39.1031	48.4468	-47.8789	46.7662	63.7294	-22.5936	52.6377	78.5054	-53.9081	60.3249	7.95285	-58.8372	44.3258	23.6403	-61.4136	12.9961	45.2975	-62.1597	-6.06681	56.0339	-6.40919	-90.3107	15.5331	-138.006	-13.3951	-39.6279	-140.72	-5.38351	-27.1509	-124.7
0282mwi49	white irish	30-49	m	94.5762	39.9974	63.5654	97.4486	-30.845	-47.241	7.80815	44.8246	-74.5736	-99.6087	4.47288	22.2445	-117.156	30.117	31.0137	-72.5281	37.1401	47.3323	-60.9623	45.1725	61.3004	-35.2411	55.3229	80.5844	-55.1579	64.047	9.05842	-57.6899	43.9991	27.5277	-61.7362	14.8922	43.4806	-63.032	-6.52169	56.5825	-5.12725	-89.467	14.2095	-140.884	-20.0506	-47.7075	-141.459	-13.5906	-38.0982	-129.563
0292mwi49	white irish	30-49	m	110.052	38.3352	64.7487	91.3572	-34.0235	-50.2572	-1.41826	50.4481	-75.1885	-97.7549	2.94854	15.9089	-109.842	27.8614	26.8073	-70.441	37.9863	45.1004	-61.4455	49.0866	59.9254	-37.452	56.1007	78.2832	-56.4072	62.6212	13.7306	-57.9073	44.9113	23.6434	-58.9567	11.8481	47.1825	-61.2182	-5.98013	57.8267	-13.6882	-89.3469	16.5187	-129.917	-20.9483	-54.3668	-132.802	-15.3125	-41.6016	-121.821
0301fwi49	white irish	30-49	f	82.5139	39.5113	57.814	96.8491	-36.2666	-42.4919	-8.15118	36.874	-69.1806	-95.0759	7.34789	18.5729	-102.27	29.0066	32.9446	-59.2965	36.6951	47.5539	-47.8185	42.4851	61.2069	-26.0989	49.4652	77.9234	-51.9974	58.6144	10.56	-55.7241	41.331	23.516	-57.7394	12.7776	41.6802	-55.4851	-8.64355	53.8484	-12.1355	-80.6215	7.34568	-119.363	-13.8644	-41.3925	-125.644	-6.57687	-30.0018	-119.218
0307mwi29	white irish	20-29	m	81.3945	38.9559	61.4652	89.9583	-39.2587	-53.5526	5.61054	48.7484	-69.832	-99.0056	11.7338	13.9573	-110.627	32.1361	25.2847	-71.2071	37.1885	44.2173	-58.0263	41.7074	60.3026	-25.2097	48.4634	79.3885	-54.2239	58.7312	9.1934	-59.1072	40.365	23.0812	-61.2565	13.6834	43.0471	-59.4415	-9.06615	52.4632	-2.41988	-84.2807	21.4489	-127.021	-15.9155	-42.7476	-127.281	-10.1605	-33.1421	-115.39
0308mwi29	white irish	20-29	m	67.4001	51.9456	77.5806	102.93	-25.6046	-45.163	3.21841	45.4555	-85.7925	-101.966	8.48239	22.1934	-112.142	33.3852	32.8759	-62.0391	44.2022	53.5835	-46.0806	48.4859	67.9336	-21.1012	53.9924	80.5599	-49.9907	65.7546	6.92046	-55.1734	44.7392	23.9489	-59.6304	14.1605	43.7944	-60.3595	-5.42267	60.3328	-9.62327	-97.3975	14.7937	-139.962	-10.5662	-34.2639	-139.871	-2.88266	-23.8955	-125.591
0309fwi49	white irish	30-49	f	59.9512	42.591	63.3427	87.1207	-35.1217	-41.0912	5.77046	39.7914	-75.1854	-90.7196	6.51287	20.3081	-102.096	27.3735	27.8903	-57.1976	35.1902	43.7662	-43.9227	43.3328	56.0145	-20.3432	49.9921	72.1579	-44.6995	61.1942	9.05777	-47.3613	42.6501	20.9499	-50.1636	13.3323	42.5397	-48.7223	-9.52621	56.5669	-3.58754	-82.6173	10.431	-115.685	-13.7429	-34.8869	-118.961	-9.27235	-25.8153	-111.279
0310fwi19	white irish	13-19	f	99.3106	35.2445	54.3547	90.5044	-33.9167	-50.4639	-20.8381	31.7182	-64.5158	-101.178	8.15201	15.9703	-109.341	26.4406	27.4963	-69.3645	34.3307	42.7044	-51.4921	44.1376	67.9156	-24.0119	52.5025	84.5067	-55.675	59.5197	11.4914	-62.1261	41.9905	25.1411	-65.1454	12.9453	45.8802	-61.9613	-9.78356	56.4382	-32.6503	-64.2254	15.6875	-102.597	-25.3098	-52.3866	-116.401	-16.1951	-37.4929	-117.451
0318mwi49	white irish	30-49	m	89.5255	44.2337	70.1141	95.9053	-43.7766	-39.9007	1.44242	47.4974	-75.9635	-98.168	4.96387	19.6613	-110.616	29.7615	30.7766	-64.4039	36.6814	45.9671	-53.4201	42.3326	58.4529	-35.818	52.1683	77.1685	-52.5051	60.9407	2.15881	-57.1057	44.0293	19.9959	-58.671	9.16767	43.4136	-59.109	-11.4371	55.7386	-3.66945	-86.8424	10.8749	-134.036	-13.9639	-43.385	-134.769	-9.54481	-31.4091	-122.418
0326mwi49	white irish	30-49	m	80.9195	46.9633	72.4122	95.3908	-40.7317	-52.9662	-7.00775	50.0468	-76.4793	-97.1459	8.73751	23.2152	-106.548	31.992	36.4737	-64.4831	40.3121	48.6259	-50.3308	50.0605	61.0907	-17.017	58.0216	79.9083	-48.2267	64.7112	10.3246	-50.6085	43.5164	24.3538	-54.2361	12.9624	45.4209	-53.5119	-10.2782	60.3363	-16.1953	-89.5876	13.8112	-119.771	-30.4448	-56.9772	-132.473	-15.1222	-24.1284	-117.989
0330fwi50	white irish	50	f	79.5719	39.588	77.9869	90.5633	-30.3504	-58.1486	6.61764	37.8135	-75.1003	-100.718	6.60542	16.7872	-112.208	30.0977	27.1016	-63.3083	34.7638	45.7034	-51.6867	45.9361	63.2495	-27.8905	56.9024	81.0205	-52.9284	59.1985	10.6318	-55.8451	38.571	24.5756	-56.8752	13.6296	45.032	-59.0936	-4.89287	61.492	-8.83413	-86.7772	12.0759	-134.177	-12.2771	-38.0509	-134.584	-6.08555	-27.6401	-119.724
0332fwi29	white irish	20-29	f	89.2291	36.2916	74.879	90.9978	-32.6517	-56.6829	-9.66458	41.7922	-61.7188	-98.1045	8.14279	16.8741	-110.474	32.5724	26.7639	-63.7104	37.6908	42.2823	-56.8055	42.9553	57.3503	-37.9624	55.9889	74.9236	-52.7452	59.6087	7.83727	-53.9568	42.2959	20.0448	-56.8806	13.9447	42.9172	-58.6475	-2.12178	58.8612	-9.65567	-83.7625	13.2368	-132.258	-11.1145	-38.2358	-131.893	-5.63715	-26.8042	-117.537
0336fwi29	white irish	20-29	f	66.8784	40.2063	65.6209	101.772	-37.8805	-52.309	2.33692	41.3045	-75.3781	-95.3816	7.67488	18.6046	-103.381	30.0827	29.9663	-59.8782	35.5191	45.0329	-50.0099	42.1385	57.9999	-26.1808	49.988	78.2934	-51.1557	58.4959	5.83104	-55.2835	39.4179	20.2477	-57.6935	9.67885	40.0304	-56.7362	-9.17406	52.7072	-3.80759	-84.5907	14.2561	-134.079	-5.17524	-27.2846	-133.36	0.646874	-19.2716	-116.18
0337mwi29	white irish	20-29	m	87.4458	43.5543	67.9135	108.935	-32.6487	-39.6732	-2.16366	46.8825	-84.1153	-106.257	12.989	23.082	-115.488	35.0808	36.4706	-70.431	39.2512	49.3719	-54.5169	49.6297	66.552	-26.4425	57.9065	82.2905	-56.7246	66.2909	14.4357	-60.306	43.6345	26.0527	-62.5444	14.5416	47.0045	-62.7405	-8.69327	60.4318	-11.8536	-96.0498	8.95174	-144.399	-13.2998	-40.7003	-144.128	-8.38305	-30.3906	-133.843
0343mwi49	white irish	30-49	m	80.4724	41.5182	73.8258	97.3775	-37.6475	-48.9996	0.682849	50.8986	-84.8366	-102.876	9.36489	17.8977	-110.232	29.6529	28.8901	-66.1994	39.1768	48.2048	-53.8776	46.7313	59.5677	-20.2861	56.4263	73.6128	-50.4956	60.8746	8.99764	-55.5584	41.6318	23.8847	-58.132	13.593	44.4336	-55.7373	-7.37224	59.7932	-9.18687	-93.5027	10.7704	-138.389	-14.4023	-37.9509	-136.536	-7.95946	-28.7891	-121.244
0356fwi49	white irish	30-49	f	73.603	43.9843	58.519	92.1256	-31.625	-51.0194	2.89208	36.0666	-72.6719	-92.939	8.37526	20.0594	-106.343	32.2276	32.2968	-62.9277	37.1762	46.4454	-50.8903	42.5122	57.8823	-24.7923	51.2003	74.9831	-46.8195	58.5826	8.57574	-51.1038	41.5405	23.5397	-54.7481	11.4295	43.4663	-58.0801	-6.74308	56.6958	-9.95959	-83.4495	5.13816	-125.077	-9.12143	-35.1191	-125.119	-2.30099	-24.602	-111.331
0365fwi49	white irish	30-49	f	63.0255	42.2828	65.789	95.2319	-29.7599	-52.5785	-11.4064	41.9406	-63.2878	-95.3741	10.3486	21.3107	-104.341	32.2751	28.1752	-60.7829	35.8159	44.935	-46.8097	40.9294	59.4076	-12.1241	49.1638	74.5969	-50.4862	55.296	4.22528	-56.375	39.3016	20.4353	-61.0418	12.9595	40.8629	-59.3729	-8.57928	50.4786	-11.2779	-86.1595	13.1029	-127.641	-7.42097	-37.8717	-130.398	-2.42017	-28.2215	-116.579
0384fwi49	white irish	30-49	f	87.5345	43.9466	66.7574	87.5182	-28.9265	-51.2379	0.869451	42.9863	-69.9789	-95.9022	6.62824	19.543	-107.767	30.0393	28.114	-61.8963	36.3097	45.837	-51.2914	43.6403	58.2542	-27.2994	53.4316	79.8412	-51.4979	60.2112	1.51185	-59.2598	42.4489	20.2333	-61.3595	10.899	40.7604	-59.3646	-11.5046	51.931	-7.10558	-84.4742	15.5149	-121.348	-18.0626	-47.322	-128.445	-10.6715	-35.1654	-114.885
0386fwi19	white irish	13-19	f	83.618	37.3087	61.9847	92.4213	-36.761	-50.065	-11.7994	42.3158	-60.3843	-98.3956	8.76401	17.7879	-108.341	28.0413	25.3632	-60.8304	38.9317	45.9298	-47.8807	45.8482	58.5612	-20.0281	54.1445	74.209	-54.6818	58.4673	7.29063	-56.9107	40.4091	20.1256	-61.3718	11.3664	42.01	-60.04	-8.25537	53.249	-12.6998	-84.0011	15.7651	-121.027	-17.9522	-41.9899	-125.873	-10.9283	-29.894	-116.712
0389fwi29	white irish	20-29	f	65.7507	45.649	66.3676	97.4166	-30.9283	-54.7353	3.17613	41.1995	-62.4817	-92.952	6.34919	18.5181	-97.6599	29.6973	27.4711	-53.2243	35.2907	47.3374	-45.4113	40.3673	58.3577	-17.0341	47.5328	75.5146	-45.6476	59.6288	7.21129	-51.6594	40.5498	21.3193	-53.6816	10.3239	42.0642	-52.5834	-12.0809	57.0143	-14.0545	-87.4158	22.3729	-128.459	-14.5001	-34.6015	-128.638	-6.29219	-23.6653	-116.606
0391fwi29	white irish	20-29	f	60.1386	54.1009	68.6855	101.337	-43.5188	-50.415	-12.9324	40.3392	-60.3978	-88.786	8.08037	21.5762	-93.0755	29.7077	34.0204	-51.4799	36.641	45.3579	-37.5875	47.0017	63.4166	-18.5911	49.7771	77.6419	-44.6572	61.5934	12.1493	-47.9643	46.1727	25.1452	-52.2706	9.10351	46.3313	-53.1923	-7.29456	55.6443	-16.3566	-82.371	4.24106	-125.112	-10.102	-27.9461	-126.72	0.0282711	-19.2887	-114.309
0396mwi49	white irish	30-49	m	86.7258	46.3454	73.6154	96.7523	-41.484	-55.4947	2.61808	44.9322	-78.3754	-100.27	9.89902	20.201	-112.804	32.3274	31.5742	-69.7002	38.6488	44.8001	-58.5002	46.0479	58.3682	-31.1406	59.0143	81.0001	-53.018	65.3314	6.77961	-56.8188	44.3469	21.666	-61.279	12.7925	46.8037	-62.0635	-11.1986	61.8185	-2.63037	-88.7552	12.7637	-149.109	-17.0196	-47.0947	-149.467	-8.03037	-36.0251	-124.581
0399mwi49	white irish	30-49	m	73.5347	55.6457	68.778	102.161	-42.4882	-56.5954	4.01585	47.4673	-79.0481	-109.319	16.0063	28.6021	-116.83	38.6392	37.5757	-65.1346	40.2718	55.2111	-44.7985	49.3001	70.8988	-14.8301	56.4873	82.9498	-55.4996	65.6709	11.4422	-59.8523	47.6722	24.8435	-63.0514	9.7628	48.3771	-61.8616	-9.50557	59.4943	-9.86215	-95.4296	15.7849	-145.613	-16.0353	-46.4964	-148.653	-2.62332	-25.9651	-132.438
0437mwi50	white irish	50	m	65.0275	47.8499	74.9551	96.2658	-41.5366	-55.9293	9.20285	42.7837	-84.6241	-101.486	5.53495	22.372	-112.394	34.6236	34.7745	-62.4521	38.7188	54.3105	-44.1022	48.0729	66.6762	-14.4329	53.994	84.3692	-49.9229	66.2257	12.2678	-57.0676	42.3354	29.7435	-58.4048	15.2578	51.539	-56.6703	-11.6307	63.3581	-12.0015	-90.7553	12.4711	-150.028	-11.9948	-40.3207	-140.048	-2.90418	-25.0805	-122.622
0449fwi49	white irish	30-49	f	75.8334	43.9042	69.9799	90.7166	-31.6968	-45.3603	-3.50956	46.192	-76.9446	-91.0099	1.21134	19.3272	-103.329	25.8303	32.1004	-60.8463	36.7729	47.0853	-49.616	43.9711	59.0394	-15.6601	56.3497	77.1851	-53.3984	58.1962	1.42607	-58.0511	38.8057	24.9161	-62.456	7.0095	41.8935	-58.2435	-12.6619	51.3688	-9.49551	-86.4002	11.792	-120.084	-16.7708	-37.1318	-126.432	-9.83113	-26.3247	-112.17
0473fwi49	white irish	30-49	f	93.3477	44.829	64.8834	97.1544	-43.0043	-45.0562	-4.65915	40.126	-76.5766	-102.52	4.66433	18.6046	-114.589	27.541	27.5594	-67.7807	40.8332	46.7377	-54.5283	47.9121	63.5308	-24.3312	53.2455	81.0805	-57.8185	59.5403	10.923	-61.9522	41.4293	26.4887	-63.556	17.6136	44.2366	-62.7887	-5.34082	52.6028	-11.2746	-84.5377	6.11626	-132.29	-12.0383	-38.5386	-132.026	-3.53265	-23.9777	-122.338
0492fwi19	white irish	13-19	f	74.9441	44.5726	63.5846	90.4993	-34.0518	-53.6943	1.26001	40.4817	-74.9492	-90.6707	5.126	15.3308	-97.0195	21.7451	23.6072	-60.6743	31.3651	40.4975	-49.4365	42.7951	61.2506	-18.9019	53.0778	83.8894	-53.314	56.3277	7.03135	-55.2831	38.5972	16.6374	-59.7193	6.74148	37.2002	-60.8031	-9.53967	49.3573	-9.15026	-84.8659	13.375	-119.082	-10.1309	-35.5579	-119.626	-2.83213	-25.954	-107.885
0493mwi49	white irish	30-49	m	70.4094	54.8556	66.1776	111.173	-28.9934	-38.9023	-0.405009	46.4048	-85.275	-100.469	6.23977	21.1681	-107.902	29.7189	32.8626	-67.1764	34.2139	42.8048	-53.2525	42.286	62.4389	-18.3387	46.7941	82.0691	-51.376	61.7452	4.15179	-56.182	40.2392	19.5539	-58.0549	10.8086	42.438	-59.9519	-7.88707	57.5106	-13.2497	-95.0801	9.6029	-142.71	-10.3293	-32.2503	-140.404	-1.40586	-19.1147	-122.377
0384fwi49	white irish	30-49	f	87.5345	43.9466	66.7574	87.5182	-28.9265	-51.2379	0.869451	42.9863	-69.9789	-95.9022	6.62824	19.543	-107.767	30.0393	28.114	-61.8963	36.3097	45.837	-51.2914	43.6403	58.2542	-27.2994	53.4316	79.8412	-51.4979	60.2112	1.51185	-59.2598	42.4489	20.2333	-61.3595	10.899	40.7604	-59.3646	-11.5046	51.931	-7.10558	-84.4742	15.5149	-121.348	-18.0626	-47.322	-128.445	-10.6715	-35.1654	-114.885
0386fwi19	white irish	13-19	f	83.618	37.3087	61.9847	92.4213	-36.761	-50.065	-11.7994	42.3158	-60.3843	-98.3956	8.76401	17.7879	-108.341	28.0413	25.3632	-60.8304	38.9317	45.9298	-47.8807	45.8482	58.5612	-20.0281	54.1445	74.209	-54.6818	58.4673	7.29063	-56.9107	40.4091	20.1256	-61.3718	11.3664	42.01	-60.04	-8.25537	53.249	-12.6998	-84.0011	15.7651	-121.027	-17.9522	-41.9899	-125.873	-10.9283	-29.894	-116.712
0389fwi29	white irish	20-29	f	65.7507	45.649	66.3676	97.4166	-30.9283	-54.7353	3.17613	41.1995	-62.4817	-92.952	6.34919	18.5181	-97.6599	29.6973	27.4711	-53.2243	35.2907	47.3374	-45.4113	40.3673	58.3577	-17.0341	47.5328	75.5146	-45.6476	59.6288	7.21129	-51.6594	40.5498	21.3193	-53.6816	10.3239	42.0642	-52.5834	-12.0809	57.0143	-14.0545	-87.4158	22.3729	-128.459	-14.5001	-34.6015	-128.638	-6.29219	-23.6653	-116.606
[truncated: 1,454 more columns]
